# Supplementary material for: 4-[(2-Carb­oxy­eth­yl)amino]­benzoic acid monohydrate
Source: Acta Crystallogr Sect E Struct Rep Online. 2012 Mar 17;68(Pt 4):o1098. doi: 10.1107/S1600536812009518 (PMC3344050; doi:10.1107/S1600536812009518)
Supplement: Supplementary file 1 [file e-68-o1098-sup1.cif]

##############################################################################
#                                                                            #
# This CIF contains the data in a paper accepted for publication in          #
# Acta Crystallographica Section E. It conforms to the requirements of       #
# Notes for Authors for Acta Crystallographica Section E, and has been       #
# peer reviewed under the auspices of the IUCr Commission on Journals.       #
#                                                                            #
# Full details of the Crystallographic Information File format               #
# are given in the paper "The Crystallographic Information File (CIF):       #
# a New Standard Archive File for Crystallography" by S. R. Hall, F. H.      #
# Allen and I. D. Brown [Acta Cryst. (1991), A47, 655-685].                  #
#                                                                            #
# The current version of the core CIF dictionary is obtainable from          #
# ftp://ftp.iucr.org/pub/cif_core.dic.                                       #
#                                                                            #
# Software is freely available for graphical display of the structure(s)     #
# in this CIF. For information consult the CIF software page                 #
# http://www.iucr.org/resources/cif/software.                                #
#                                                                            #
# This file may be used for bona fide research purposes within the           #
# scientific community so long as proper attribution is given to the journal # 
# article from which it was obtained.                                        #
#                                                                            #
##############################################################################
data_I
_audit_creation_method     SHELXL-97
_chemical_name_systematic
;
4-[(2-Carboxyethyl)amino]benzoic acid monohydrate
;
_chemical_name_common     ?
_chemical_formula_moiety     'C10 H11 N O4, H2 O'
_chemical_formula_sum     'C10 H13 N O5'
_chemical_formula_iupac     'C10 H11 N O4, H2 O'
_chemical_formula_weight     227.21
_chemical_melting_point     ?
_symmetry_cell_setting     orthorhombic
_symmetry_space_group_name_H-M     'P b c a'
_symmetry_space_group_name_Hall     '-P 2ac 2ab'
loop_
    _symmetry_equiv_pos_as_xyz
    'x, y, z'
    '-x+1/2, -y, z+1/2'
    'x+1/2, -y+1/2, -z'
    '-x, y+1/2, -z+1/2'
    '-x, -y, -z'
    'x-1/2, y, -z-1/2'
    '-x-1/2, y-1/2, z'
    'x, -y-1/2, z-1/2'
_cell_length_a     4.9387(19)
_cell_length_b     19.700(7)
_cell_length_c     21.616(8)
_cell_angle_alpha     90.00
_cell_angle_beta     90.00
_cell_angle_gamma     90.00
_cell_volume     2103.1(14)
_cell_formula_units_Z     8
_cell_measurement_reflns_used     4011
_cell_measurement_theta_min     2.2724
_cell_measurement_theta_max     27.4372
_cell_measurement_temperature     298(2)
_exptl_crystal_description     'Prism'
_exptl_crystal_colour     'colourless'
_exptl_crystal_size_max     0.50
_exptl_crystal_size_mid     0.20
_exptl_crystal_size_min     0.10
_exptl_crystal_density_diffrn     1.435
_exptl_crystal_density_meas     ?
_exptl_crystal_density_method     'not measured'
_exptl_crystal_F_000     960
_exptl_absorpt_coefficient_mu     0.116
_exptl_absorpt_correction_type     multi-scan
_exptl_absorpt_process_details     '(CrystalClear; Rigaku, 2005)'
_exptl_absorpt_correction_T_min     0.9442
_exptl_absorpt_correction_T_max     0.9885
_exptl_special_details     ?
_diffrn_ambient_temperature     298(2)
_diffrn_radiation_type     MoK\a
_diffrn_radiation_wavelength     0.71073
_diffrn_radiation_source     'Rotating Anode'
_diffrn_radiation_monochromator     'Confocal'
_diffrn_measurement_device_type     'Rigaku AFC-7S Mercury'
_diffrn_measurement_method     'CCD_Profile_fitting'
_diffrn_detector_area_resol_mean     28.5714
_diffrn_reflns_number     15116
_diffrn_reflns_av_R_equivalents     0.0368
_diffrn_reflns_av_sigmaI/netI     0.0220
_diffrn_reflns_theta_min     2.80
_diffrn_reflns_theta_max     27.50
_diffrn_reflns_theta_full     27.50
_diffrn_measured_fraction_theta_max     0.993
_diffrn_measured_fraction_theta_full     0.993
_diffrn_reflns_limit_h_min     -6
_diffrn_reflns_limit_h_max     6
_diffrn_reflns_limit_k_min     -25
_diffrn_reflns_limit_k_max     17
_diffrn_reflns_limit_l_min     -27
_diffrn_reflns_limit_l_max     28
_diffrn_standards_number     0
_diffrn_standards_interval_count     0
_diffrn_standards_interval_time     0
_diffrn_standards_decay_%     0
_refine_special_details
;
Refinement of <i>F</i>^2^ against ALL reflections. The weighted <i>R</i>-factor
<i>wR</i> and goodness of fit <i>S</i> are based on <i>F</i>^2^, conventional
<i>R</i>-factors <i>R</i> are based on <i>F</i>, with <i>F</i> set to zero for
negative <i>F</i>^2^. The threshold expression of <i>F</i>^2^ >
\s(<i>F</i>^2^) is used only for calculating <i>R</i>-factors(gt) <i>etc</i>.
and is not relevant to the choice of reflections for refinement.
<i>R</i>-factors based on <i>F</i>^2^ are statistically about twice as large
as those based on <i>F</i>, and <i>R</i>- factors based on ALL data will be
even larger.
;
_reflns_number_total     2401
_reflns_number_gt     2059
_reflns_threshold_expression     I>2\s(I)
_refine_ls_structure_factor_coef     Fsqd
_refine_ls_matrix_type     full
_refine_ls_R_factor_all     0.0669
_refine_ls_R_factor_gt     0.0564
_refine_ls_wR_factor_gt     0.1569
_refine_ls_wR_factor_ref     0.1667
_refine_ls_goodness_of_fit_ref     1.089
_refine_ls_restrained_S_all     1.089
_refine_ls_number_reflns     2401
_refine_ls_number_parameters     146
_refine_ls_number_restraints     0
_refine_ls_hydrogen_treatment     constr
_refine_ls_weighting_scheme     calc
_refine_ls_weighting_details
         'calc w=1/[\s^2^(Fo^2^)+(0.0855P)^2^+0.7233P] where P=(Fo^2^+2Fc^2^)/3'
_atom_sites_solution_hydrogens     geom
_atom_sites_solution_primary     direct
_atom_sites_solution_secondary     difmap
_refine_ls_shift/su_max     0.000
_refine_ls_shift/su_mean     0.000
_refine_diff_density_max     0.205
_refine_diff_density_min     -0.286
_refine_ls_extinction_method     none
_refine_ls_extinction_coef     ?
loop_
    _atom_type_symbol
    _atom_type_description
    _atom_type_scat_dispersion_real
    _atom_type_scat_dispersion_imag
    _atom_type_scat_source
    'C' 'C' 0.0033 0.0016
                         'International Tables Vol C Tables 4.2.6.8 and 6.1.1.4'
    'H' 'H' 0.0000 0.0000
                         'International Tables Vol C Tables 4.2.6.8 and 6.1.1.4'
    'N' 'N' 0.0061 0.0033
                         'International Tables Vol C Tables 4.2.6.8 and 6.1.1.4'
    'O' 'O' 0.0106 0.0060
                         'International Tables Vol C Tables 4.2.6.8 and 6.1.1.4'
_computing_data_collection     'CrystalClear (Rigaku, 2005)'
_computing_cell_refinement     'CrystalClear (Rigaku, 2005)'
_computing_data_reduction     'CrystalClear (Rigaku, 2005)'
_computing_structure_solution     'SHELXS97 (Sheldrick, 2008)'
_computing_structure_refinement     'SHELXL97 (Sheldrick, 2008)'
_computing_molecular_graphics     'SHELXTL (Sheldrick, 2008)'
_computing_publication_material     'SHELXTL (Sheldrick, 2008)'
loop_
    _atom_site_type_symbol
    _atom_site_label
    _atom_site_fract_x
    _atom_site_fract_y
    _atom_site_fract_z
    _atom_site_U_iso_or_equiv
    _atom_site_adp_type
    _atom_site_calc_flag
    _atom_site_refinement_flags
    _atom_site_occupancy
    _atom_site_symmetry_multiplicity
    _atom_site_disorder_assembly
    _atom_site_disorder_group
    O O4 0.0461(3) 0.17797(7) 0.60257(7) 0.0513(4) Uani d . 1 1 . .
    O O3 0.2084(3) 0.20433(7) 0.69553(7) 0.0560(4) Uani d . 1 1 . .
    O O1 0.9408(3) 0.60527(7) 0.68389(8) 0.0552(4) Uani d . 1 1 . .
    C C2 0.7123(4) 0.51980(9) 0.62835(9) 0.0386(4) Uani d . 1 1 . .
    O O2 1.0540(3) 0.58943(8) 0.58500(7) 0.0570(4) Uani d . 1 1 . .
    C C8 -0.0056(4) 0.33809(9) 0.67078(9) 0.0397(4) Uani d . 1 1 . .
    H H8A -0.1384 0.3739 0.6760 0.048 Uiso calc R 1 1 . .
    H H8B 0.0950 0.3338 0.7091 0.048 Uiso calc R 1 1 . .
    C C7 0.5435(4) 0.50574(9) 0.67792(9) 0.0381(4) Uani d . 1 1 . .
    H H6 0.5525 0.5327 0.7132 0.046 Uiso calc R 1 1 . .
    N N7 0.1779(3) 0.35565(8) 0.62101(7) 0.0420(4) Uani d . 1 1 . .
    C C6 0.3618(4) 0.45234(9) 0.67594(9) 0.0382(4) Uani d . 1 1 . .
    H H5 0.2502 0.4438 0.7097 0.046 Uiso calc R 1 1 . .
    C C5 0.3452(4) 0.41113(9) 0.62324(9) 0.0369(4) Uani d . 1 1 . .
    C C10 0.0490(4) 0.21407(9) 0.65073(9) 0.0395(4) Uani d . 1 1 . .
    C C9 -0.1486(4) 0.27183(10) 0.65677(10) 0.0427(5) Uani d . 1 1 . .
    H H9A -0.2760 0.2618 0.6897 0.051 Uiso calc R 1 1 . .
    H H9B -0.2500 0.2764 0.6186 0.051 Uiso calc R 1 1 . .
    C C4 0.5114(4) 0.42647(10) 0.57240(9) 0.0447(5) Uani d . 1 1 . .
    H H4 0.4999 0.4004 0.5366 0.054 Uiso calc R 1 1 . .
    C C3 0.6909(4) 0.47976(10) 0.57507(9) 0.0450(5) Uani d . 1 1 . .
    H H3 0.7995 0.4893 0.5410 0.054 Uiso calc R 1 1 . .
    C C1 0.9125(4) 0.57462(9) 0.63300(9) 0.0403(4) Uani d . 1 1 . .
    O O5 0.1077(4) 0.28799(9) 0.49724(8) 0.0680(5) Uani d . 1 1 . .
    H H1 0.3415 0.1673 0.6803 0.082 Uiso d R 1 1 . .
    H H5A 0.1216 0.3062 0.4601 0.082 Uiso d R 1 1 . .
    H H5B 0.2810 0.2725 0.4992 0.082 Uiso d R 1 1 . .
    H H2 1.1723 0.6267 0.5907 0.082 Uiso d R 1 1 . .
    H H7 0.1518 0.3363 0.5801 0.059(7) Uiso d R 1 1 . .
loop_
    _atom_site_aniso_label
    _atom_site_aniso_U_11
    _atom_site_aniso_U_22
    _atom_site_aniso_U_33
    _atom_site_aniso_U_12
    _atom_site_aniso_U_13
    _atom_site_aniso_U_23
    O4 0.0567(9) 0.0465(8) 0.0507(9) 0.0084(6) -0.0045(7) -0.0030(6)
    O3 0.0587(9) 0.0514(8) 0.0578(10) 0.0159(7) -0.0138(7) -0.0084(7)
    O1 0.0605(10) 0.0455(8) 0.0597(10) -0.0115(7) -0.0070(7) -0.0042(7)
    C2 0.0365(9) 0.0352(9) 0.0441(10) -0.0001(7) -0.0031(7) 0.0057(7)
    O2 0.0542(9) 0.0586(9) 0.0583(10) -0.0170(7) -0.0009(7) 0.0130(7)
    C8 0.0384(9) 0.0364(9) 0.0444(10) 0.0031(7) 0.0034(8) -0.0010(7)
    C7 0.0408(9) 0.0322(9) 0.0412(10) 0.0028(7) -0.0032(8) -0.0012(7)
    N7 0.0443(9) 0.0409(8) 0.0407(9) -0.0052(7) 0.0030(7) -0.0046(6)
    C6 0.0381(9) 0.0366(9) 0.0401(10) 0.0021(7) 0.0020(7) 0.0007(7)
    C5 0.0354(9) 0.0340(8) 0.0414(10) 0.0026(7) -0.0020(7) 0.0020(7)
    C10 0.0386(9) 0.0339(9) 0.0460(11) -0.0030(7) 0.0019(8) 0.0044(7)
    C9 0.0344(9) 0.0407(10) 0.0530(11) -0.0004(7) 0.0003(8) -0.0001(8)
    C4 0.0487(11) 0.0481(11) 0.0372(10) -0.0052(9) 0.0023(8) -0.0043(8)
    C3 0.0447(10) 0.0510(11) 0.0392(10) -0.0048(8) 0.0029(8) 0.0049(8)
    C1 0.0394(9) 0.0375(9) 0.0441(10) 0.0004(7) -0.0030(8) 0.0065(8)
    O5 0.0777(12) 0.0765(12) 0.0498(10) -0.0008(10) 0.0038(8) 0.0037(8)
_geom_special_details
;
All e.s.d.'s (except the e.s.d. in the dihedral angle between two l.s. planes)
are estimated using the full covariance matrix. The cell e.s.d.'s are taken
into account individually in the estimation of e.s.d.'s in distances, angles
and torsion angles; correlations between e.s.d.'s in cell parameters are only
used when they are defined by crystal symmetry. An approximate (isotropic)
treatment of cell e.s.d.'s is used for estimating e.s.d.'s involving l.s.
planes.
;
loop_
    _geom_bond_atom_site_label_1
    _geom_bond_atom_site_label_2
    _geom_bond_site_symmetry_2
    _geom_bond_distance
    _geom_bond_publ_flag
    O4 C10 . 1.261(2) ?
    O3 C10 . 1.263(2) ?
    O3 H1 . 1.0351 ?
    O1 C1 . 1.262(2) ?
    C2 C7 . 1.386(3) ?
    C2 C3 . 1.400(3) ?
    C2 C1 . 1.468(3) ?
    O2 C1 . 1.284(2) ?
    O2 H2 . 0.9458 ?
    C8 N7 . 1.448(3) ?
    C8 C9 . 1.515(3) ?
    C8 H8A . 0.9700 ?
    C8 H8B . 0.9700 ?
    C7 C6 . 1.383(3) ?
    C7 H6 . 0.9300 ?
    N7 C5 . 1.371(2) ?
    N7 H7 . 0.9720 ?
    C6 C5 . 1.401(3) ?
    C6 H5 . 0.9300 ?
    C5 C4 . 1.404(3) ?
    C10 C9 . 1.505(3) ?
    C9 H9A . 0.9700 ?
    C9 H9B . 0.9700 ?
    C4 C3 . 1.375(3) ?
    C4 H4 . 0.9300 ?
    C3 H3 . 0.9300 ?
    O5 H5A . 0.8817 ?
    O5 H5B . 0.9095 ?
loop_
    _geom_angle_atom_site_label_1
    _geom_angle_atom_site_label_2
    _geom_angle_atom_site_label_3
    _geom_angle_site_symmetry_1
    _geom_angle_site_symmetry_3
    _geom_angle
    _geom_angle_publ_flag
    C10 O3 H1 . . 105.0 ?
    C7 C2 C3 . . 118.57(17) ?
    C7 C2 C1 . . 119.96(17) ?
    C3 C2 C1 . . 121.45(17) ?
    C1 O2 H2 . . 114.0 ?
    N7 C8 C9 . . 110.43(16) ?
    N7 C8 H8A . . 109.6 ?
    C9 C8 H8A . . 109.6 ?
    N7 C8 H8B . . 109.6 ?
    C9 C8 H8B . . 109.6 ?
    H8A C8 H8B . . 108.1 ?
    C6 C7 C2 . . 121.22(17) ?
    C6 C7 H6 . . 119.4 ?
    C2 C7 H6 . . 119.4 ?
    C5 N7 C8 . . 122.78(15) ?
    C5 N7 H7 . . 115.1 ?
    C8 N7 H7 . . 119.9 ?
    C7 C6 C5 . . 120.24(17) ?
    C7 C6 H5 . . 119.9 ?
    C5 C6 H5 . . 119.9 ?
    N7 C5 C6 . . 121.71(17) ?
    N7 C5 C4 . . 119.75(17) ?
    C6 C5 C4 . . 118.51(17) ?
    O4 C10 O3 . . 123.67(18) ?
    O4 C10 C9 . . 119.40(17) ?
    O3 C10 C9 . . 116.92(17) ?
    C10 C9 C8 . . 111.50(15) ?
    C10 C9 H9A . . 109.3 ?
    C8 C9 H9A . . 109.3 ?
    C10 C9 H9B . . 109.3 ?
    C8 C9 H9B . . 109.3 ?
    H9A C9 H9B . . 108.0 ?
    C3 C4 C5 . . 120.54(18) ?
    C3 C4 H4 . . 119.7 ?
    C5 C4 H4 . . 119.7 ?
    C4 C3 C2 . . 120.87(18) ?
    C4 C3 H3 . . 119.6 ?
    C2 C3 H3 . . 119.6 ?
    O1 C1 O2 . . 122.35(18) ?
    O1 C1 C2 . . 119.08(17) ?
    O2 C1 C2 . . 118.57(17) ?
    H5A O5 H5B . . 96.1 ?
loop_
    _geom_hbond_atom_site_label_D
    _geom_hbond_atom_site_label_H
    _geom_hbond_atom_site_label_A
    _geom_hbond_site_symmetry_A
    _geom_hbond_distance_DH
    _geom_hbond_distance_HA
    _geom_hbond_distance_DA
    _geom_hbond_angle_DHA
    N7 H7 O5 . 0.97 2.04 3.009(2) 175
    O2 H2 O4 7_765 0.95 1.74 2.662(2) 165
    O3 H1 O1 7_755 1.04 1.63 2.622(2) 159
    O5 H5A O2 5_666 0.88 2.44 3.103(2) 133
    O5 H5A O4 3_556 0.88 2.52 3.129(2) 127
    O5 H5B O5 3_556 0.91 2.01 2.890(2) 163
_iucr_refine_instructions_details
;
REM  a in Pbca
REM R1 =  0.0917 for   2059 Fo > 4sig(Fo)  and  0.1044 for all   2403 data
REM    161 parameters refined using      0 restraints
REM Highest difference peak  1.000,  deepest hole -0.506,  1-sigma level  0.096
REM  a in Pbca
REM R1 =  0.0576 for   2059 Fo > 4sig(Fo)  and  0.0697 for all   2403 data
REM    146 parameters refined using      0 restraints
REM Highest difference peak  0.217,  deepest hole -0.304,  1-sigma level  0.053
REM  a in Pbca
REM R1 =  0.0572 for   2059 Fo > 4sig(Fo)  and  0.0694 for all   2403 data
REM    146 parameters refined using      0 restraints
REM Highest difference peak  0.206,  deepest hole -0.301,  1-sigma level  0.052
TITL a in Pbca
CELL 0.71073 4.9387 19.6999 21.6161 90.000 90.000 90.000
ZERR 8.0000 0.0019 0.0068 0.0083 0.000 0.000 0.000
LATT 1
SYMM 0.5-X, -Y, 0.5+Z
SYMM 0.5+X, 0.5-Y, -Z
SYMM -X, 0.5+Y, 0.5-Z
SFAC C H N O
UNIT 80 104 8 40
MERG 2
FMAP 2
GRID
PLAN 20
TEMP 25
BOND $H
HTAB 2
HTAB N7 O5
EQIV $1 -x+3/2, y-1/2, z
EQIV $2 -x+3/2, y-1/2, z
EQIV $3 -x+1, -y+1, -z+1
EQIV $4 x+1/2, -y+1/2, -z+1
EQIV $5 x+1/2, -y+1/2, -z+1
EQIV $6 -x+3/2, y+1/2, z
HTAB O3 O1_$1
HTAB O3 O2_$2
HTAB O5 O2_$3
HTAB O5 O4_$4
HTAB O5 O5_$5
HTAB O2 O4_$6
OMIT 0 2 1
OMIT 0 2 0
OMIT 1 1 3
L.S. 20
WGHT    0.077000    0.736000
FVAR       0.94472
O4    4    0.046118    0.177962    0.602569    11.00000    0.05667    0.04650 =
         0.05057   -0.00305   -0.00442    0.00836
O3    4    0.208439    0.204342    0.695532    11.00000    0.05860    0.05133 =
         0.05789   -0.00838   -0.01382    0.01584
O1    4    0.940842    0.605277    0.683882    11.00000    0.06049    0.04536 =
         0.05955   -0.00415   -0.00698   -0.01145
C2    1    0.712360    0.519796    0.628338    11.00000    0.03643    0.03508 =
         0.04399    0.00568   -0.00307   -0.00009
O2    4    1.053976    0.589423    0.584995    11.00000    0.05417    0.05852 =
         0.05828    0.01309   -0.00096   -0.01702
C8    1   -0.005609    0.338108    0.670784    11.00000    0.03837    0.03644 =
         0.04420   -0.00102    0.00340    0.00310
AFIX  23
H8A   2   -0.138405    0.373939    0.675963    11.00000   -1.20000
H8B   2    0.095010    0.333837    0.709125    11.00000   -1.20000
AFIX   0
C7    1    0.543487    0.505745    0.677920    11.00000    0.04077    0.03229 =
         0.04113   -0.00127   -0.00322    0.00281
AFIX  43
H6    2    0.552510    0.532710    0.713174    11.00000   -1.20000
AFIX   0
N7    3    0.177833    0.355656    0.621009    11.00000    0.04423    0.04084 =
         0.04065   -0.00454    0.00299   -0.00524
C6    1    0.361735    0.452345    0.675939    11.00000    0.03808    0.03642 =
         0.04001    0.00073    0.00206    0.00213
AFIX  43
H5    2    0.250174    0.443771    0.709707    11.00000   -1.20000
AFIX   0
C5    1    0.345136    0.411134    0.623238    11.00000    0.03532    0.03396 =
         0.04119    0.00204   -0.00206    0.00262
C10   1    0.048980    0.214100    0.650732    11.00000    0.03864    0.03391 =
         0.04596    0.00444    0.00192   -0.00301
C9    1   -0.148643    0.271829    0.656767    11.00000    0.03439    0.04070 =
         0.05299    0.00000    0.00034   -0.00042
AFIX  23
H9A   2   -0.276080    0.261825    0.689673    11.00000   -1.20000
H9B   2   -0.249976    0.276393    0.618553    11.00000   -1.20000
AFIX   0
C4    1    0.511382    0.426497    0.572396    11.00000    0.04874    0.04801 =
         0.03709   -0.00429    0.00226   -0.00520
AFIX  43
H4    2    0.499931    0.400415    0.536630    11.00000   -1.20000
AFIX   0
C3    1    0.690870    0.479765    0.575066    11.00000    0.04470    0.05092 =
         0.03909    0.00489    0.00294   -0.00467
AFIX  43
H3    2    0.799472    0.489329    0.541017    11.00000   -1.20000
AFIX   0
C1    1    0.912529    0.574619    0.633012    11.00000    0.03942    0.03747 =
         0.04402    0.00658   -0.00295    0.00043
O5    4    0.107717    0.287965    0.497251    11.00000    0.07791    0.07671 =
         0.04973    0.00378    0.00378   -0.00090
AFIX   3
H1    2    0.341467    0.167315    0.680301    11.00000   -1.20000
H5A   2    0.121627    0.306165    0.460121    11.00000   -1.20000
H5B   2    0.281017    0.272505    0.499221    11.00000   -1.20000
H2    2    1.172286    0.626635    0.590722    11.00000   -1.20000
H7    2    0.151777    0.336245    0.580082    11.00000    0.05832
HKLF 4
REM  a in Pbca
REM R1 =  0.0561 for   2058 Fo > 4sig(Fo)  and  0.0667 for all   2400 data
REM    146 parameters refined using      0 restraints
END
WGHT      0.0627      0.7545
REM Highest difference peak  0.204,  deepest hole -0.285,  1-sigma level  0.040
Q1    1   0.7712  0.5470  0.6271  11.00000  0.05    0.20
Q2    1   1.0397  0.6322  0.6940  11.00000  0.05    0.17
Q3    1   0.8894  0.6186  0.6590  11.00000  0.05    0.16
Q4    1   0.4134  0.4843  0.6703  11.00000  0.05    0.15
Q5    1   0.5183  0.4625  0.6810  11.00000  0.05    0.14
Q6    1   0.3191  0.4249  0.6299  11.00000  0.05    0.14
Q7    1   0.1608  0.1437  0.6026  11.00000  0.05    0.14
Q8    1   0.5312  0.4667  0.5723  11.00000  0.05    0.13
Q9    1   0.2620  0.2390  0.5003  11.00000  0.05    0.13
Q10   1   0.5116  0.3871  0.5150  11.00000  0.05    0.12
Q11   1   0.4913  0.2631  0.5085  11.00000  0.05    0.12
Q12   1   0.0483  0.3501  0.5755  11.00000  0.05    0.11
Q13   1  -0.1801  0.2803  0.5883  11.00000  0.05    0.11
Q14   1   0.7382  0.4804  0.5630  11.00000  0.05    0.11
Q15   1   0.1633  0.3465  0.6034  11.00000  0.05    0.11
Q16   1   0.0544  0.2295  0.4732  11.00000  0.05    0.11
Q17   1   0.6644  0.5015  0.6553  11.00000  0.05    0.11
Q18   1   0.1823  0.2065  0.6050  11.00000  0.05    0.10
Q19   1   0.5452  0.5150  0.6899  11.00000  0.05    0.10
Q20   1  -0.2288  0.2696  0.7128  11.00000  0.05    0.10
;
data_global
_journal_date_recd_electronic     2012-02-27
_journal_date_accepted     2012-03-04
_journal_name_full     'Acta Crystallographica, Section E'
_journal_year     2012
_journal_volume     68
_journal_issue      4
_journal_page_first     o1098
_journal_page_last     o1098
_journal_paper_category     QO
_journal_paper_doi     10.1107/S1600536812009518
_journal_coeditor_code     HB6663
_publ_contact_author_name     'Wenbing Yuan'
_publ_contact_author_address
;
Key Laboratory of Tropical Biological Resources of the Ministry of Education,
Hainan University, Haikou 570228, People's Republic of China
;
_publ_contact_author_email     'wbyuan@fjirsm.ac.cn'
_publ_contact_author_fax     ?
_publ_contact_author_phone     ?
_publ_section_title
;
4-[(2-Carboxyethyl)amino]benzoic acid monohydrate
;
loop_
    _publ_author_name
    _publ_author_footnote
    _publ_author_address
    'Jia, Chunman' .
;
Key Laboratory of Tropical Biological Resources of the Ministry of Education,
Hainan University, Haikou 570228, People's Republic of China
;
    'Chen, Shangwen' .
;
Key Laboratory of Tropical Biological Resources of the Ministry of Education,
Hainan University, Haikou 570228, People's Republic of China
;
    'Yuan, Wenbing' .
;
Key Laboratory of Tropical Biological Resources of the Ministry of Education,
Hainan University, Haikou 570228, People's Republic of China
;
