# Supplementary material for: 4-[(2-Carb­oxy­eth­yl)amino]­benzoic acid monohydrate
Source: Acta Crystallogr Sect E Struct Rep Online. 2012 Mar 17;68(Pt 4):o1098. doi: 10.1107/S1600536812009518 (PMC3344050; doi:10.1107/S1600536812009518)
Supplement: Supplementary file 2 [file e-68-o1098-Isup2.hkl]

# 
# h,k,l, Fc-squared, Fo-squared, sigma(Fo-squared) and status flag 
# 
data_I
_shelx_title ' a in Pbca' 
_shelx_refln_list_code          4 
_shelx_F_calc_maximum      107.47 
_exptl_crystal_F_000       960.00 
_reflns_d_resolution_high  0.7696 
 
loop_ 
 _symmetry_equiv_pos_as_xyz 
 'x, y, z' 
 '-x+1/2, -y, z+1/2' 
 'x+1/2, -y+1/2, -z' 
 '-x, y+1/2, -z+1/2' 
 '-x, -y, -z' 
 'x-1/2, y, -z-1/2' 
 '-x-1/2, y-1/2, z' 
 'x, -y-1/2, z-1/2' 
 
_cell_length_a     4.9387 
_cell_length_b    19.6999 
_cell_length_c    21.6161 
_cell_angle_alpha  90.000 
_cell_angle_beta   90.000 
_cell_angle_gamma  90.000 
 
_shelx_F_squared_multiplier     1.000 
 
loop_ 
 _refln_index_h 
 _refln_index_k 
 _refln_index_l 
 _refln_F_squared_calc 
 _refln_F_squared_meas 
 _refln_F_squared_sigma 
 _refln_observed_status 
   2   0   0     4852.42     4839.33     69.59 o 
   4   0   0       25.77       44.35      7.37 o 
   6   0   0      119.94      120.38     18.03 o 
   2   1   0     5311.11     5414.16     88.77 o 
   4   1   0      338.60      302.43      6.94 o 
   6   1   0      162.79      179.08      8.04 o 
   2   2   0       55.87       66.67      4.13 o 
   4   2   0       14.46        8.90      2.81 o 
   6   2   0        0.61        6.79      3.40 o 
   2   3   0     1830.33     1673.39     17.37 o 
   4   3   0        1.07        4.31      2.88 o 
   6   3   0        8.82       10.45      3.46 o 
   2   4   0     5242.03     5552.40     49.69 o 
   4   4   0        0.72       -1.67      2.69 o 
   6   4   0        6.55        5.87      1.75 o 
   2   5   0     3070.59     3636.70     38.81 o 
   4   5   0      232.67      211.09     10.37 o 
   6   5   0       10.69        7.39      2.71 o 
   0   6   0      297.14      368.85      5.77 o 
   2   6   0      886.37      932.78      7.95 o 
   4   6   0      555.35      605.54     14.06 o 
   6   6   0       15.57       15.26      4.92 o 
   2   7   0      560.30      503.92      4.92 o 
   4   7   0       61.42       55.62      7.85 o 
   6   7   0        1.50        3.94      2.59 o 
   0   8   0     2641.14     2239.84     23.73 o 
   2   8   0     1221.26     1162.93     16.33 o 
   4   8   0        6.66       12.32      3.21 o 
   6   8   0        4.71        7.72      2.70 o 
   2   9   0      618.90      486.99      5.92 o 
   4   9   0      296.11      323.43      7.53 o 
   0  10   0     9042.33     8591.88    133.07 o 
   2  10   0      789.32      730.63      8.44 o 
   4  10   0       65.34       55.28      6.76 o 
   2  11   0      493.06      426.42      6.96 o 
   4  11   0        1.86        7.55      2.63 o 
   0  12   0      860.88      949.25     19.67 o 
   2  12   0     2475.89     2451.33     22.92 o 
   4  12   0      171.21      199.50      6.55 o 
   2  13   0      490.99      515.02      5.34 o 
   4  13   0        5.63        3.57      2.53 o 
   0  14   0     1505.20     1571.96     27.25 o 
   2  14   0       32.96       25.02      3.59 o 
   4  14   0        0.64        6.57      1.91 o 
   2  15   0       14.09       18.19      2.26 o 
   4  15   0       27.84       16.88      6.01 o 
   0  16   0     1857.43     1920.86     31.56 o 
   2  16   0        7.12        5.70      1.51 o 
   4  16   0        5.51        6.13      2.94 o 
   2  17   0       97.61       65.72      6.15 o 
   4  17   0       82.86      111.03     12.59 o 
   0  18   0       14.18       15.16      4.06 o 
   2  18   0      549.05      515.54     10.47 o 
   4  18   0       18.86       11.74      7.59 o 
   2  19   0       14.45       18.40      4.24 o 
   4  19   0       92.44       77.41     39.61 o 
   0  20   0       11.50       14.16      4.42 o 
   2  20   0        4.11        1.93      2.71 o 
   2  21   0      118.68      114.81      9.89 o 
   0  22   0        0.93        5.33      8.15 o 
   2  22   0       13.12        9.04      2.51 o 
   2  23   0      115.01      116.54     11.76 o 
   0  24   0        8.54       11.72      5.01 o 
   2  24   0      118.94      122.90     22.86 o 
   1   1   1       53.11       71.45      1.19 o 
   2   1   1      923.67      955.66      7.75 o 
   3   1   1      107.03      127.29      3.21 o 
   4   1   1       58.14       54.99      4.71 o 
   5   1   1      225.36      236.39      4.92 o 
   6   1   1      115.45      114.46      6.75 o 
   1   2   1     1985.45     1944.78     14.19 o 
   2   2   1     2012.53     2031.00     16.47 o 
   3   2   1        8.70        6.84      1.12 o 
   4   2   1       61.57       80.96      5.44 o 
   5   2   1      239.38      256.28      7.22 o 
   6   2   1      238.10      248.83      6.04 o 
   1   3   1     4223.57     3869.12     16.41 o 
   2   3   1     1640.62     1778.78     10.40 o 
   3   3   1     1143.49     1044.23     11.81 o 
   4   3   1      141.02      132.88      4.84 o 
   5   3   1      104.44       89.02      6.97 o 
   6   3   1      192.17      190.97      8.19 o 
   0   4   1      878.94      754.35      5.06 o 
   2   4   1     1085.37     1040.93      6.86 o 
   3   4   1       23.36       35.56      3.55 o 
   4   4   1        1.01        0.07      1.89 o 
   5   4   1        1.69        2.53      2.47 o 
   6   4   1       11.03        9.15      1.86 o 
   1   5   1     3160.71     3412.91     16.01 o 
   2   5   1       59.78       78.41      1.90 o 
   3   5   1      281.96      273.90      3.71 o 
   4   5   1       11.06        7.42      2.06 o 
   5   5   1       22.14       25.73      3.53 o 
   6   5   1        0.02        3.15      2.53 o 
   0   6   1     1650.09     1419.55     10.59 o 
   1   6   1      243.43      351.00      2.18 o 
   2   6   1      249.72      279.00      2.79 o 
   3   6   1       83.51       67.53      2.96 o 
   4   6   1      252.20      252.85      6.08 o 
   5   6   1        1.50        7.58      2.25 o 
   6   6   1        8.32        8.16      2.47 o 
   1   7   1      273.85      225.71      1.85 o 
   2   7   1     6354.34     6482.44     34.23 o 
   3   7   1       25.25       34.21      2.64 o 
   4   7   1      131.06      119.82      5.64 o 
   5   7   1      133.36      132.84      7.66 o 
   6   7   1       29.68       32.29      3.76 o 
   0   8   1     8171.03     8225.29     72.00 o 
   1   8   1       53.00      122.11      1.74 o 
   2   8   1      700.87      661.56      5.32 o 
   3   8   1       78.89       75.09      2.85 o 
   4   8   1       86.32       76.19      4.87 o 
   5   8   1       30.03       25.36      3.28 o 
   6   8   1        6.86        7.82      2.10 o 
   1   9   1      902.25      895.67      4.88 o 
   2   9   1      102.20       88.15      2.07 o 
   3   9   1       15.65       12.17      1.48 o 
   4   9   1       21.51       21.03      3.05 o 
   5   9   1       39.71       34.06      4.40 o 
   0  10   1       17.54       39.61      4.31 o 
   1  10   1        1.15        4.20      0.82 o 
   2  10   1       34.49       32.16      1.55 o 
   3  10   1      153.22      146.43      3.28 o 
   4  10   1      331.10      308.30      7.37 o 
   5  10   1       98.96       91.58      6.56 o 
   1  11   1      273.02      290.76      2.48 o 
   2  11   1       27.75       25.68      1.49 o 
   3  11   1      283.74      293.91      3.47 o 
   4  11   1       19.61        9.40      2.38 o 
   5  11   1       32.02       36.99      3.82 o 
   0  12   1     6594.19     6919.17     55.39 o 
   1  12   1      163.23      159.67      2.28 o 
   2  12   1       57.75       58.26      2.12 o 
   3  12   1       16.29       15.87      2.02 o 
   4  12   1       12.02        7.82      1.85 o 
   5  12   1        0.46        0.09      2.70 o 
   1  13   1      137.06      144.45      2.52 o 
   2  13   1      202.06      195.08      3.45 o 
   3  13   1      195.29      184.10      3.83 o 
   4  13   1       13.67       14.22      2.66 o 
   5  13   1        8.56        7.95      2.07 o 
   0  14   1      119.65      117.18      5.50 o 
   1  14   1        0.17        0.58      0.53 o 
   2  14   1      116.01      118.43      1.92 o 
   3  14   1       79.60       58.38      2.50 o 
   4  14   1        1.84        1.18      1.24 o 
   5  14   1        0.05        0.12      2.31 o 
   1  15   1      101.06      100.39      2.58 o 
   2  15   1       85.82       78.80      2.64 o 
   3  15   1      234.69      202.28      5.25 o 
   4  15   1       24.12       19.42      4.06 o 
   5  15   1       15.49       10.73      3.19 o 
   0  16   1      472.55      473.77      8.19 o 
   1  16   1       69.93       68.65      4.82 o 
   2  16   1       75.64       83.40      2.67 o 
   3  16   1        6.31        7.77      1.55 o 
   4  16   1        4.38        3.25      2.14 o 
   1  17   1      187.05      199.53      4.38 o 
   2  17   1       34.01       32.86      2.97 o 
   3  17   1      118.13      113.11      6.85 o 
   4  17   1        3.64        8.41      3.38 o 
   0  18   1       21.23       23.48      3.96 o 
   1  18   1       78.11       83.72      5.73 o 
   2  18   1        0.50        6.34      1.42 o 
   3  18   1        8.47        4.44      1.34 o 
   4  18   1       20.09       11.09      8.11 o 
   1  19   1       40.77       55.74      4.44 o 
   2  19   1       27.58       24.06      3.12 o 
   3  19   1        4.79       11.91      3.15 o 
   4  19   1        5.37        6.22      5.11 o 
   0  20   1      353.92      374.16      8.20 o 
   1  20   1        2.30        4.22      1.95 o 
   2  20   1       43.56       38.34      4.17 o 
   3  20   1       24.39       26.97      3.77 o 
   1  21   1        5.11        5.94      1.69 o 
   2  21   1        0.09        5.30      1.63 o 
   3  21   1        4.07        9.25      2.10 o 
   0  22   1        1.79        3.01      2.89 o 
   1  22   1       14.25        9.99      2.08 o 
   2  22   1       17.39       10.02      2.59 o 
   3  22   1        1.80        2.38      5.06 o 
   1  23   1       34.93       36.02      3.46 o 
   2  23   1       25.11       21.79      3.78 o 
   0  24   1        3.17        6.84      2.66 o 
   1  24   1        3.48        7.36      1.91 o 
   2  24   1      126.49      128.02     15.46 o 
   1  25   1        6.39        7.20      2.03 o 
   1   0   2      776.51      707.24     11.65 o 
   2   0   2      118.02      139.65      2.64 o 
   3   0   2      125.50      131.20      4.46 o 
   4   0   2       20.85       18.65      4.95 o 
   5   0   2       34.47       33.32      3.91 o 
   6   0   2        1.21        4.21      2.31 o 
   1   1   2     3163.64     2858.42     18.21 o 
   2   1   2      464.98      415.23      2.69 o 
   3   1   2       54.69       69.79      1.62 o 
   4   1   2        0.58        3.79      2.73 o 
   5   1   2      180.15      193.21      5.12 o 
   6   1   2       35.99       36.01      4.63 o 
   0   2   2        0.01        4.92      0.58 o 
   1   2   2     4547.52     4533.40     29.02 o 
   2   2   2     1086.49     1089.05      7.34 o 
   3   2   2        0.00        1.40      1.32 o 
   4   2   2      210.36      210.50      5.22 o 
   5   2   2      707.11      797.48      8.49 o 
   6   2   2       18.60       16.90      2.85 o 
   2   3   2      830.32      770.31      4.83 o 
   3   3   2        0.84        2.07      0.78 o 
   4   3   2      309.74      294.14      6.32 o 
   5   3   2       19.24       14.27      3.19 o 
   6   3   2        3.13        6.51      1.80 o 
   0   4   2        0.40        1.88      0.87 o 
   1   4   2    11502.07    10932.97    113.24 o 
   2   4   2        6.38       11.20      1.30 o 
   3   4   2      190.06      186.53      3.20 o 
   4   4   2       30.01       24.35      3.02 o 
   5   4   2       92.88       80.49      4.59 o 
   6   4   2        0.51        4.02      1.41 o 
   1   5   2    10201.87    10570.84    111.18 o 
   2   5   2      586.40      536.43      3.80 o 
   3   5   2        0.07        6.63      1.23 o 
   4   5   2       26.47       32.56      3.49 o 
   5   5   2       26.06       28.41      3.90 o 
   6   5   2        9.93        7.33      2.31 o 
   0   6   2      597.74      501.23      3.35 o 
   1   6   2        6.80       20.34      1.29 o 
   2   6   2     1172.65     1216.24      7.08 o 
   3   6   2      228.40      232.33      4.53 o 
   4   6   2      127.50      129.35      4.49 o 
   5   6   2        0.77        7.73      2.42 o 
   6   6   2        3.82        8.36      2.82 o 
   1   7   2    10654.28    10807.06     49.22 o 
   2   7   2     1073.01      953.28      8.01 o 
   3   7   2      989.40      972.94      8.81 o 
   4   7   2      143.40      136.37      4.13 o 
   5   7   2       68.70       63.35      5.58 o 
   6   7   2        7.84        6.72      2.34 o 
   0   8   2      417.18      458.71      3.98 o 
   1   8   2     3505.29     3899.02     20.85 o 
   2   8   2     1686.50     1683.68     20.67 o 
   3   8   2      154.47      142.12      2.84 o 
   4   8   2        6.36        2.39      1.59 o 
   5   8   2       18.94       24.81      3.78 o 
   6   8   2        3.97        9.57      2.64 o 
   1   9   2     3446.56     3646.04     18.78 o 
   2   9   2      365.03      440.50      4.14 o 
   3   9   2       33.68       45.12      2.71 o 
   4   9   2       23.32       23.69      2.34 o 
   5   9   2       10.71        9.98      1.87 o 
   0  10   2       48.34       40.89      2.10 o 
   1  10   2      135.41      134.39      1.79 o 
   2  10   2       18.61       16.85      1.15 o 
   3  10   2        0.01        0.80      0.83 o 
   4  10   2       76.60       73.91      4.07 o 
   5  10   2        8.89        9.15      1.87 o 
   1  11   2       47.85       55.57      2.27 o 
   2  11   2        7.22        5.61      0.92 o 
   3  11   2       26.51       29.78      2.12 o 
   4  11   2        0.16        2.59      1.46 o 
   5  11   2       19.41       13.00      2.55 o 
   0  12   2      237.80      313.95      6.44 o 
   1  12   2      150.20      154.30      3.01 o 
   2  12   2      114.67      108.64      2.05 o 
   3  12   2        2.30        4.41      1.11 o 
   4  12   2        0.28        3.19      1.37 o 
   5  12   2       41.39       43.60      4.09 o 
   1  13   2      123.94      119.90      1.59 o 
   2  13   2       87.86      101.00      2.12 o 
   3  13   2      177.35      191.57      3.92 o 
   4  13   2       30.00       28.49      2.25 o 
   5  13   2        1.04        4.02      1.68 o 
   0  14   2      108.44       96.70      8.72 o 
   1  14   2      115.66      119.10      2.97 o 
   2  14   2       61.62       64.20      2.49 o 
   3  14   2      187.79      155.49      3.46 o 
   4  14   2       40.47       54.95      3.86 o 
   5  14   2        0.03       -0.34      2.58 o 
   1  15   2        0.92        3.76      0.78 o 
   2  15   2       11.13       14.95      1.36 o 
   3  15   2       57.34       85.37      4.59 o 
   4  15   2        3.01        2.52      2.03 o 
   5  15   2       34.27       30.67      7.83 o 
   0  16   2        1.82        6.74      2.43 o 
   1  16   2       34.31       42.08      2.97 o 
   2  16   2       13.09       11.44      1.92 o 
   3  16   2       86.69       81.50      4.22 o 
   4  16   2       18.97       20.79      3.88 o 
   1  17   2       63.56       59.32      5.21 o 
   2  17   2        4.44        8.03      1.71 o 
   3  17   2       89.28       90.22      6.11 o 
   4  17   2       30.39       26.27      4.02 o 
   0  18   2      412.24      407.70     11.57 o 
   1  18   2       66.99       62.90      5.69 o 
   2  18   2      105.43       84.17      7.31 o 
   3  18   2       43.51       39.06      4.45 o 
   4  18   2        3.50        1.76      2.95 o 
   1  19   2      321.11      308.29      6.04 o 
   2  19   2       34.67       28.72      4.12 o 
   3  19   2       21.15       20.67      2.95 o 
   4  19   2        0.08        3.34      2.75 o 
   0  20   2      307.65      326.61      7.16 o 
   1  20   2      533.27      604.84      9.46 o 
   2  20   2        9.60       10.56      2.08 o 
   3  20   2       26.50       20.25      3.65 o 
   1  21   2        8.41       10.16      3.00 o 
   2  21   2        8.96        6.32      1.88 o 
   3  21   2        2.61        2.70      1.53 o 
   0  22   2        0.06        7.05      5.62 o 
   1  22   2      182.06      167.35     10.16 o 
   2  22   2        0.47       -0.17      3.38 o 
   3  22   2       20.21       13.33      3.47 o 
   1  23   2       15.89       13.89      2.28 o 
   2  23   2       19.06       19.86      3.54 o 
   0  24   2       14.46        7.99      3.38 o 
   1  24   2      135.72      158.50     15.35 o 
   2  24   2        1.14        5.99      2.61 o 
   1  25   2       20.42       14.03      2.79 o 
   1   1   3        0.32        8.59      1.24 o 
   2   1   3      880.57      813.41      5.34 o 
   3   1   3      576.72      573.70      7.55 o 
   4   1   3      161.06      153.62      4.17 o 
   5   1   3        9.64        9.71      2.53 o 
   6   1   3       74.88       79.36      4.38 o 
   0   2   3       42.31       91.58      1.63 o 
   1   2   3     1014.60     1199.16      9.29 o 
   2   2   3     2949.12     2820.12     19.50 o 
   3   2   3      214.80      230.84      3.39 o 
   4   2   3       10.44       11.65      1.97 o 
   5   2   3       28.84       34.53      4.05 o 
   6   2   3      108.68      124.38      9.29 o 
   1   3   3     2951.55     2962.98     14.62 o 
   2   3   3      121.36      131.51      2.47 o 
   3   3   3        1.50        4.33      0.86 o 
   4   3   3       21.29       18.25      2.31 o 
   5   3   3       93.35       94.70      5.46 o 
   6   3   3       15.36       10.04      2.65 o 
   0   4   3      476.90      384.51      4.32 o 
   2   4   3     2420.15     2401.73     15.65 o 
   3   4   3     1556.27     1530.06     11.76 o 
   4   4   3       79.30       86.13      4.36 o 
   5   4   3        7.45        7.65      2.00 o 
   6   4   3       38.68       42.71      3.81 o 
   2   5   3      119.91      101.18      2.34 o 
   3   5   3      231.49      229.95      3.03 o 
   4   5   3     1459.21     1571.50     13.34 o 
   5   5   3        0.17        3.27      1.85 o 
   6   5   3       12.07       13.04      3.21 o 
   0   6   3      249.09      272.46      2.34 o 
   1   6   3     4422.01     3928.18     17.69 o 
   2   6   3      133.16      112.16      2.46 o 
   3   6   3      314.66      277.32      3.87 o 
   4   6   3       57.88       53.29      3.96 o 
   5   6   3       26.18       28.45      3.32 o 
   6   6   3        6.16       10.43      2.97 o 
   1   7   3     1227.32     1120.34     10.61 o 
   2   7   3      636.68      627.33      4.73 o 
   3   7   3      356.32      335.76      4.21 o 
   4   7   3      300.88      299.43      6.05 o 
   5   7   3       29.92       30.69      3.25 o 
   6   7   3        1.36        4.34      2.14 o 
   0   8   3        2.20        1.54      1.00 o 
   1   8   3     6220.40     6347.79     31.40 o 
   2   8   3       39.58       60.49      2.20 o 
   3   8   3       58.51       61.21      3.23 o 
   4   8   3       13.76       12.41      1.63 o 
   5   8   3       10.40       13.76      2.21 o 
   6   8   3        8.50       11.85      2.66 o 
   1   9   3      756.91      620.18      4.27 o 
   2   9   3      143.79      157.65      2.56 o 
   3   9   3      302.30      291.18      3.63 o 
   4   9   3       43.67       43.76      2.88 o 
   5   9   3       88.96       77.88      5.28 o 
   0  10   3     2197.18     2332.61     14.01 o 
   1  10   3      464.04      424.20      3.72 o 
   2  10   3      102.89      105.11      2.63 o 
   3  10   3      170.42      164.35      3.18 o 
   4  10   3       25.53       20.49      2.47 o 
   5  10   3       28.68       39.93      4.23 o 
   1  11   3       23.57       13.25      1.03 o 
   2  11   3      133.34      127.06      2.20 o 
   3  11   3      227.74      210.85      3.15 o 
   4  11   3       47.31       44.34      4.06 o 
   5  11   3       44.78       47.14      4.66 o 
   0  12   3      341.85      380.91      9.17 o 
   1  12   3      268.32      269.97      2.99 o 
   2  12   3      107.22      116.20      2.40 o 
   3  12   3       35.87       36.30      2.41 o 
   4  12   3       79.96       81.70      4.71 o 
   5  12   3       17.62       14.36      3.27 o 
   1  13   3      194.93      167.64      2.78 o 
   2  13   3       11.23       12.96      1.43 o 
   3  13   3      277.92      243.26      4.36 o 
   4  13   3       12.18        7.76      1.69 o 
   5  13   3        5.99        7.87      2.24 o 
   0  14   3        0.21        2.78      1.87 o 
   1  14   3      195.37      203.49      4.25 o 
   2  14   3       86.76       91.50      2.27 o 
   3  14   3       28.35       14.64      1.44 o 
   4  14   3       52.22       49.31      3.91 o 
   5  14   3       45.52       55.07      6.63 o 
   1  15   3      776.55      691.78      5.94 o 
   2  15   3        5.04        4.79      1.26 o 
   3  15   3       73.87       63.90      4.09 o 
   4  15   3       63.15       63.23      7.39 o 
   5  15   3       23.47       25.32      7.02 o 
   0  16   3      472.61      515.47      8.30 o 
   1  16   3       12.60        7.66      1.12 o 
   2  16   3        2.34        1.28      1.08 o 
   3  16   3        4.25        5.49      1.23 o 
   4  16   3       18.67       25.69      3.44 o 
   1  17   3       27.42       28.73      3.25 o 
   2  17   3      141.21      141.30      5.50 o 
   3  17   3      117.42      115.29      7.49 o 
   4  17   3        0.84        3.53      1.71 o 
   0  18   3       96.09      103.84      8.10 o 
   1  18   3       15.79       14.71      2.35 o 
   2  18   3       72.81       63.32      4.70 o 
   3  18   3        0.02        4.47      1.72 o 
   4  18   3        6.51        7.41      2.69 o 
   1  19   3       67.75       76.13      5.94 o 
   2  19   3        5.39        8.97      2.30 o 
   3  19   3       48.28       59.89      6.43 o 
   4  19   3        7.55        6.00      3.61 o 
   0  20   3        1.42        2.00      1.42 o 
   1  20   3       28.94       31.15      3.78 o 
   2  20   3       40.38       36.46      4.93 o 
   3  20   3        0.45        3.69      3.09 o 
   1  21   3       30.79       24.60      3.07 o 
   2  21   3        2.52       10.53      5.97 o 
   3  21   3        1.77        8.37      1.75 o 
   0  22   3       84.20       86.32      8.37 o 
   1  22   3       65.39       73.32      7.17 o 
   2  22   3        6.88        9.42      2.47 o 
   3  22   3       17.84       14.68      2.83 o 
   1  23   3      300.21      366.28      7.82 o 
   2  23   3       49.54       52.39      5.94 o 
   0  24   3       26.17       27.31      5.47 o 
   1  24   3        8.33        2.88      2.00 o 
   2  24   3       30.67       21.80      4.35 o 
   1  25   3        1.93        2.42      2.15 o 
   1   0   4     1133.80      998.56     11.44 o 
   2   0   4      509.75      394.26      7.42 o 
   3   0   4     3495.00     3623.17    122.98 o 
   4   0   4       17.54       13.56      3.05 o 
   5   0   4      194.45      206.94      8.30 o 
   6   0   4       50.61       63.39      6.71 o 
   1   1   4     3474.26     2841.64     15.19 o 
   2   1   4      420.05      336.33      3.67 o 
   3   1   4        6.67        3.40      1.27 o 
   4   1   4      167.17      167.93      7.33 o 
   5   1   4      157.99      160.36      5.05 o 
   6   1   4       72.41       92.27      5.93 o 
   0   2   4     5594.96     6030.56     58.68 o 
   1   2   4      128.27      136.14      1.90 o 
   2   2   4      791.30      859.34      6.17 o 
   3   2   4      110.47      105.34      1.95 o 
   4   2   4       59.12       61.40      3.54 o 
   5   2   4      412.70      437.86      8.70 o 
   6   2   4       11.65       21.39      3.03 o 
   1   3   4       29.69       36.17      1.30 o 
   2   3   4      278.70      261.99      3.18 o 
   3   3   4     1065.96     1073.39      9.45 o 
   4   3   4        1.32        5.74      1.61 o 
   5   3   4       50.66       57.05      4.31 o 
   6   3   4       20.54       22.22      4.49 o 
   0   4   4     4002.78     3736.32     23.40 o 
   1   4   4     3565.67     3535.75     18.64 o 
   2   4   4      283.97      298.85      3.13 o 
   3   4   4       80.49       72.14      2.15 o 
   4   4   4       65.18       65.04      3.32 o 
   5   4   4       25.47       24.74      2.43 o 
   6   4   4        9.21        9.64      3.25 o 
   1   5   4     1166.21     1295.59      9.13 o 
   2   5   4     1940.29     2126.56     20.85 o 
   3   5   4        8.91       11.05      1.65 o 
   4   5   4      303.01      302.97      6.22 o 
   5   5   4       11.47        8.19      1.73 o 
   6   5   4        0.09        6.87      2.32 o 
   0   6   4        2.68        4.98      1.62 o 
   1   6   4     1294.90     1253.37      8.92 o 
   2   6   4      124.56      149.78      2.65 o 
   3   6   4        5.39        7.29      1.14 o 
   4   6   4      401.84      426.12      8.98 o 
   5   6   4       37.55       32.15      3.28 o 
   6   6   4        1.27        5.77      2.13 o 
   1   7   4       39.85       43.68      1.59 o 
   2   7   4      377.17      382.61      4.96 o 
   3   7   4       24.17       23.60      1.99 o 
   4   7   4       32.06       27.78      2.80 o 
   5   7   4       70.75       62.78      4.44 o 
   6   7   4        0.66        7.98      2.44 o 
   0   8   4        8.14        7.21      1.42 o 
   1   8   4     1673.28     1597.84      8.65 o 
   2   8   4     1553.28     1538.69     12.43 o 
   3   8   4       55.24       53.58      2.32 o 
   4   8   4        0.33        0.55      1.30 o 
   5   8   4        0.00        3.99      2.13 o 
   6   8   4       17.64       20.68      3.31 o 
   1   9   4      182.09      196.07      2.49 o 
   2   9   4      229.99      252.37      3.18 o 
   3   9   4        0.10        4.48      1.33 o 
   4   9   4      235.90      246.50      5.99 o 
   5   9   4        0.23        3.76      1.95 o 
   0  10   4       32.97       24.28      2.09 o 
   1  10   4       16.14       10.47      1.08 o 
   2  10   4      225.55      221.98      2.68 o 
   3  10   4      991.43     1038.12      7.05 o 
   4  10   4       29.20       32.12      2.69 o 
   5  10   4       25.31       18.19      2.40 o 
   1  11   4      127.71      160.36      2.02 o 
   2  11   4      561.67      552.30      4.71 o 
   3  11   4      760.55      745.61      6.11 o 
   4  11   4       27.14       26.62      2.36 o 
   5  11   4        6.77        7.17      1.97 o 
   0  12   4     3475.20     3510.59     54.12 o 
   1  12   4     1198.53     1233.58      9.52 o 
   2  12   4      198.85      214.26      2.92 o 
   3  12   4      174.29      167.79      3.55 o 
   4  12   4        7.96        7.99      2.21 o 
   5  12   4       66.14       73.50      5.26 o 
   1  13   4        3.99        1.20      0.90 o 
   2  13   4       65.42       75.58      2.40 o 
   3  13   4       28.93       32.79      2.09 o 
   4  13   4       31.48       24.08      3.02 o 
   5  13   4        3.18        5.63      2.41 o 
   0  14   4       77.55      110.50      9.16 o 
   1  14   4       63.27       58.21      1.77 o 
   2  14   4        5.29        6.53      0.90 o 
   3  14   4        6.42        7.49      1.15 o 
   4  14   4       12.56       10.62      1.70 o 
   5  14   4       77.75       79.25      6.66 o 
   1  15   4     2200.57     2298.00     26.53 o 
   2  15   4       72.31       70.91      3.84 o 
   3  15   4        4.76        3.61      1.41 o 
   4  15   4        2.49        4.36      1.96 o 
   5  15   4        9.93       15.83      3.94 o 
   0  16   4      307.33      316.43      6.52 o 
   1  16   4        5.30        2.77      1.55 o 
   2  16   4       41.25       48.47      3.28 o 
   3  16   4        0.09        1.55      1.04 o 
   4  16   4        3.94        3.40      1.44 o 
   1  17   4      121.81      114.86      5.72 o 
   2  17   4      135.29      137.32      4.94 o 
   3  17   4       36.87       35.84      4.51 o 
   4  17   4        2.44        2.11      1.74 o 
   0  18   4      125.46      131.21     11.85 o 
   1  18   4       29.32       34.07      3.35 o 
   2  18   4      140.87      121.64      5.41 o 
   3  18   4        0.96        2.60      1.47 o 
   4  18   4       23.72       23.24      3.71 o 
   1  19   4       76.93       80.74      5.22 o 
   2  19   4       10.81        7.02      2.06 o 
   3  19   4        0.15        7.80      1.92 o 
   4  19   4       51.81       46.95     10.61 o 
   0  20   4      210.30      203.82      7.84 o 
   1  20   4       55.33       42.44      5.36 o 
   2  20   4        6.18        5.36      1.98 o 
   3  20   4        1.50        8.72      2.37 o 
   1  21   4        1.78        5.10      2.09 o 
   2  21   4        4.55        3.93      2.01 o 
   3  21   4        2.73        3.37      2.37 o 
   0  22   4       61.01       45.27      9.71 o 
   1  22   4       55.89       60.28      6.55 o 
   2  22   4        0.16        4.24      2.07 o 
   3  22   4        0.09        5.45      2.09 o 
   1  23   4       45.54       41.73      5.97 o 
   2  23   4       15.27       15.60      3.25 o 
   0  24   4       15.52       25.93      7.08 o 
   1  24   4       23.91       23.68      3.83 o 
   2  24   4       84.72       98.08     31.83 o 
   1   1   5      130.85      148.76      2.13 o 
   2   1   5     2576.02     2721.23     21.80 o 
   3   1   5        6.05        2.21      1.01 o 
   4   1   5       98.98      101.65      3.55 o 
   5   1   5      100.34      102.55      4.47 o 
   6   1   5       18.40       14.10      2.35 o 
   0   2   5       59.66       43.96      7.09 o 
   1   2   5      106.70      113.31      2.32 o 
   2   2   5      642.87      666.34      4.99 o 
   3   2   5     2431.77     2400.33     18.44 o 
   4   2   5       91.91       87.58      3.47 o 
   5   2   5      286.44      284.80      5.60 o 
   6   2   5       93.52       85.62      5.86 o 
   1   3   5     9036.06     8861.75     61.80 o 
   2   3   5       35.26       48.29      1.62 o 
   3   3   5     2226.03     2208.72     17.10 o 
   4   3   5      221.78      235.68      6.38 o 
   5   3   5      195.54      191.79      4.83 o 
   6   3   5       48.18       43.22      5.41 o 
   0   4   5     2774.13     2501.07     32.83 o 
   1   4   5     1154.73     1130.59     10.24 o 
   2   4   5       54.06       50.13      2.37 o 
   3   4   5      326.83      312.65      3.45 o 
   4   4   5       95.06       90.85      4.35 o 
   5   4   5        0.04        3.97      1.80 o 
   6   4   5        5.18        4.13      2.09 o 
   1   5   5      942.56      823.31      5.43 o 
   2   5   5      492.33      443.28      3.61 o 
   3   5   5        6.09        6.30      1.02 o 
   4   5   5       96.95      104.91      3.70 o 
   5   5   5       16.50       23.92      4.10 o 
   6   5   5        5.09        6.59      2.93 o 
   0   6   5     2088.10     2069.47     13.48 o 
   1   6   5      290.16      254.61      8.40 o 
   2   6   5        3.46        7.42      1.39 o 
   3   6   5      373.92      397.02      5.53 o 
   4   6   5      307.10      335.87      6.37 o 
   5   6   5       97.71       97.75      4.66 o 
   6   6   5        1.34        1.79      2.14 o 
   1   7   5      262.16      225.49      2.56 o 
   2   7   5     3895.91     4050.48     41.87 o 
   3   7   5        2.38        2.45      1.15 o 
   4   7   5       47.09       50.51      3.41 o 
   5   7   5        3.45        8.75      1.92 o 
   6   7   5       20.24       17.26      2.91 o 
   0   8   5      146.82      133.11      3.90 o 
   1   8   5        0.77        5.94      1.01 o 
   2   8   5     1915.49     1850.74     14.46 o 
   3   8   5      300.45      285.88      3.97 o 
   4   8   5      115.72      113.19      3.86 o 
   5   8   5       75.16       72.85      5.39 o 
   1   9   5       34.49       37.39      1.78 o 
   2   9   5       97.77       79.15      2.40 o 
   3   9   5     1385.72     1476.12      9.55 o 
   4   9   5        7.59        5.36      1.58 o 
   5   9   5       98.13      107.12      5.95 o 
   0  10   5      199.84      247.28      3.11 o 
   1  10   5        1.70        0.13      0.65 o 
   2  10   5       13.90       15.72      1.23 o 
   3  10   5       31.45       30.38      2.37 o 
   4  10   5      161.62      157.35      3.59 o 
   5  10   5       56.42       59.85      4.63 o 
   1  11   5      288.78      271.21      3.28 o 
   2  11   5        3.80        2.82      0.79 o 
   3  11   5      157.76      150.19      2.71 o 
   4  11   5        0.04        1.31      1.59 o 
   5  11   5       22.74       24.84      3.44 o 
   0  12   5     1725.42     1774.67     17.22 o 
   1  12   5      144.00      154.55      3.93 o 
   2  12   5      448.90      475.60      3.91 o 
   3  12   5      385.58      388.87      5.73 o 
   4  12   5        7.29        3.88      1.55 o 
   5  12   5       55.23       66.59      4.86 o 
   1  13   5      140.86      126.71      2.42 o 
   2  13   5       76.36       60.85      2.32 o 
   3  13   5       45.11       45.92      3.11 o 
   4  13   5        5.31        6.72      1.71 o 
   5  13   5       39.82       47.55      4.78 o 
   0  14   5        2.08        3.66      2.91 o 
   1  14   5       10.24        4.06      0.91 o 
   2  14   5       85.06       72.43      2.44 o 
   3  14   5        4.21        4.56      1.00 o 
   4  14   5        3.28        5.35      1.45 o 
   5  14   5       73.97      108.98      7.18 o 
   1  15   5      580.69      548.64      8.74 o 
   2  15   5      146.19      133.83      3.71 o 
   3  15   5       23.22       16.92      2.15 o 
   4  15   5        8.13       11.29      1.76 o 
   5  15   5       26.66       30.83      5.64 o 
   0  16   5      924.09     1021.53     15.27 o 
   1  16   5      595.69      609.54     10.19 o 
   2  16   5        4.32        3.71      1.19 o 
   3  16   5        0.08        2.70      1.32 o 
   4  16   5        2.28        3.16      1.74 o 
   1  17   5       72.68       66.71      4.72 o 
   2  17   5        0.98        1.90      1.51 o 
   3  17   5       11.05       10.13      1.74 o 
   4  17   5       65.94       80.84     10.32 o 
   0  18   5      431.95      463.23     18.13 o 
   1  18   5       22.03       21.01      2.75 o 
   2  18   5        0.21        2.30      2.30 o 
   3  18   5       42.35       41.60      6.64 o 
   4  18   5        2.20        7.90      2.30 o 
   1  19   5        2.48        4.70      1.84 o 
   2  19   5        6.41        9.75      2.67 o 
   3  19   5       24.26       28.94      5.03 o 
   4  19   5        0.00        4.38      4.86 o 
   0  20   5      632.13      683.26     13.59 o 
   1  20   5       15.92       18.63      2.99 o 
   2  20   5        1.93        4.47      2.12 o 
   3  20   5       13.75       14.92      3.33 o 
   1  21   5      207.71      227.15      7.07 o 
   2  21   5       13.03       10.64      2.30 o 
   3  21   5        0.00        4.23      2.22 o 
   0  22   5       21.54       32.74      9.96 o 
   1  22   5        1.81        4.05      2.38 o 
   2  22   5        1.62        7.30      2.41 o 
   3  22   5       12.98        8.71      3.11 o 
   1  23   5       13.55        4.92      3.46 o 
   2  23   5       37.70       29.65      4.64 o 
   0  24   5       10.97        7.27      2.91 o 
   1  24   5       10.79        8.20      3.00 o 
   1   0   6        0.11        1.28      1.35 o 
   2   0   6       26.15       33.74      2.37 o 
   3   0   6     1246.05     1290.28     14.49 o 
   4   0   6      230.21      213.24      6.82 o 
   5   0   6        0.64       11.30      5.61 o 
   6   0   6        0.55       -3.97      3.97 o 
   1   1   6     2582.19     2444.07     21.41 o 
   2   1   6      306.66      276.67      4.52 o 
   3   1   6      155.69      165.58      3.52 o 
   4   1   6      258.50      256.60      4.13 o 
   5   1   6        2.29        6.47      2.37 o 
   6   1   6       22.82       17.95      3.16 o 
   0   2   6    11549.04    10817.99    148.36 o 
   1   2   6       20.23       16.22      1.32 o 
   2   2   6      185.37      176.00      2.68 o 
   3   2   6      106.43       84.53      1.92 o 
   4   2   6        7.12        8.02      2.36 o 
   5   2   6       50.44       62.18      3.89 o 
   6   2   6       21.51       13.71      2.35 o 
   1   3   6      222.12      144.22      2.56 o 
   2   3   6        5.13        3.63      1.00 o 
   3   3   6        4.50       13.22      2.03 o 
   4   3   6      163.05      179.67      4.72 o 
   5   3   6      121.43      118.28      5.56 o 
   6   3   6        0.40        5.32      2.55 o 
   0   4   6     7809.01     7166.99     44.42 o 
   1   4   6     5017.88     5236.84     27.96 o 
   2   4   6      206.11      210.82      3.59 o 
   3   4   6      133.98      137.73      2.37 o 
   4   4   6       38.34       34.76      2.86 o 
   5   4   6       51.27       51.96      3.91 o 
   6   4   6        0.00        5.24      2.62 o 
   1   5   6      377.31      363.56      2.81 o 
   2   5   6       22.53       27.43      2.00 o 
   3   5   6       33.71       55.26      2.50 o 
   4   5   6      315.03      309.50      5.51 o 
   5   5   6       12.22       10.80      2.41 o 
   6   5   6       22.78       23.51      4.06 o 
   0   6   6        0.11        2.59      0.73 o 
   1   6   6        2.32        2.07      0.53 o 
   2   6   6     1708.53     1722.72     25.37 o 
   3   6   6      153.79      156.72      3.33 o 
   4   6   6      415.92      405.00      7.64 o 
   5   6   6       15.38       16.63      2.95 o 
   6   6   6        4.30        6.90      2.09 o 
   1   7   6       64.44       46.07      1.72 o 
   2   7   6     1848.17     1801.98     16.78 o 
   3   7   6      120.36      114.46      2.63 o 
   4   7   6      215.03      216.55      4.34 o 
   5   7   6       11.77       11.37      2.00 o 
   6   7   6       40.77       50.89      8.52 o 
   0   8   6      790.40     1021.86     11.88 o 
   1   8   6      919.11      937.67      6.68 o 
   2   8   6     1658.18     1693.11     15.17 o 
   3   8   6       17.61       20.76      1.98 o 
   4   8   6       85.08       96.93      4.25 o 
   5   8   6        2.20        3.58      2.20 o 
   1   9   6      130.11      184.79      2.33 o 
   2   9   6     2076.95     2259.97     16.60 o 
   3   9   6     2170.14     2196.45     14.17 o 
   4   9   6        0.83        3.31      1.27 o 
   5   9   6       45.07       44.54      4.53 o 
   0  10   6      216.58      206.48      4.10 o 
   1  10   6       82.67       76.95      1.62 o 
   2  10   6       12.92       14.82      1.27 o 
   3  10   6      747.58      753.94      6.26 o 
   4  10   6       15.39       10.21      1.85 o 
   5  10   6        5.03        6.62      1.96 o 
   1  11   6      181.63      182.72      2.28 o 
   2  11   6      266.24      250.74      3.82 o 
   3  11   6        3.66        4.27      1.09 o 
   4  11   6      101.77      106.55      4.58 o 
   5  11   6       33.47       31.68      3.09 o 
   0  12   6     2943.65     3068.19     29.05 o 
   1  12   6      366.35      364.06      3.74 o 
   2  12   6       13.40       13.47      1.57 o 
   3  12   6       74.74       81.87      3.10 o 
   4  12   6       68.95       74.38      3.76 o 
   5  12   6       15.34       14.14      2.34 o 
   1  13   6        0.26        2.02      0.75 o 
   2  13   6       98.71       92.48      2.92 o 
   3  13   6       15.68       17.76      1.93 o 
   4  13   6        1.92        5.75      1.36 o 
   5  13   6       12.02       17.23      2.73 o 
   0  14   6      536.10      532.74      6.95 o 
   1  14   6        9.99        6.08      0.92 o 
   2  14   6       25.22       26.06      1.85 o 
   3  14   6       38.30       33.07      2.49 o 
   4  14   6        2.85        2.55      1.23 o 
   5  14   6       22.54       30.90      9.25 o 
   1  15   6       76.07       85.82      2.74 o 
   2  15   6      170.13      172.47      3.83 o 
   3  15   6       13.16       15.29      1.97 o 
   4  15   6      112.17      106.33      6.72 o 
   5  15   6       68.54       90.78     10.03 o 
   0  16   6      275.72      277.08      7.35 o 
   1  16   6       40.61       51.02      4.11 o 
   2  16   6       64.49       75.52      3.10 o 
   3  16   6       27.60       29.97      2.86 o 
   4  16   6        5.38        3.82      1.33 o 
   1  17   6      125.49      116.29      4.74 o 
   2  17   6       10.69       10.61      2.61 o 
   3  17   6        5.29        5.59      1.84 o 
   4  17   6       59.85       73.27     10.20 o 
   0  18   6     1568.44     1665.86     51.91 o 
   1  18   6       10.00        9.70      2.03 o 
   2  18   6      203.04      172.92      9.82 o 
   3  18   6       11.41       20.01      5.13 o 
   4  18   6        0.70        0.33      2.82 o 
   1  19   6       22.79       25.60      3.97 o 
   2  19   6       57.52       37.81      5.04 o 
   3  19   6       15.44       11.81      2.11 o 
   4  19   6        1.18        2.09      3.27 o 
   0  20   6      327.71      356.14     12.63 o 
   1  20   6       56.01       61.35      5.11 o 
   2  20   6       57.35       53.18      7.20 o 
   3  20   6        6.20        9.82      3.79 o 
   1  21   6        0.11       -2.61      2.61 o 
   2  21   6       15.83       12.17      2.47 o 
   3  21   6       16.36       16.27      3.33 o 
   0  22   6        3.33        3.16      2.80 o 
   1  22   6      139.51      123.41      8.75 o 
   2  22   6       40.63       76.08      9.46 o 
   1  23   6       33.48       33.79      5.05 o 
   2  23   6      112.47      121.47      9.67 o 
   0  24   6       63.40       55.98     11.13 o 
   1  24   6        0.02        2.23      1.85 o 
   1   1   7      460.03      406.53      3.64 o 
   2   1   7     1054.44     1096.01      8.83 o 
   3   1   7        0.30        2.64      0.92 o 
   4   1   7      138.37      127.69      3.51 o 
   5   1   7       11.98       11.41      2.14 o 
   6   1   7        0.33        7.75      3.44 o 
   0   2   7        9.12        7.60      3.17 o 
   1   2   7     5019.14     5002.14     51.75 o 
   2   2   7     2168.13     2127.30     21.33 o 
   3   2   7      142.92      146.26      2.80 o 
   4   2   7       67.14       65.00      3.18 o 
   5   2   7        0.78        3.73      2.02 o 
   6   2   7        0.60        4.96      3.19 o 
   1   3   7      150.04      140.11      2.46 o 
   2   3   7      279.02      249.29      2.54 o 
   3   3   7      366.77      385.19      4.21 o 
   4   3   7        3.61        4.81      1.60 o 
   5   3   7       14.06        8.47      2.16 o 
   6   3   7       17.75       12.25      4.65 o 
   0   4   7      204.71      161.65      4.21 o 
   1   4   7      184.73      209.58      2.85 o 
   2   4   7     2573.83     2551.02     16.68 o 
   3   4   7      421.90      445.26      4.69 o 
   4   4   7       82.13       72.48      3.33 o 
   5   4   7       18.92       20.63      2.98 o 
   6   4   7       22.79       21.50      3.44 o 
   1   5   7     1446.66     1521.64     18.99 o 
   2   5   7       23.59       22.34      1.49 o 
   3   5   7      762.90      748.95      7.26 o 
   4   5   7     1088.62     1101.81     12.59 o 
   5   5   7        0.87        4.40      2.11 o 
   6   5   7       28.48       30.76      4.13 o 
   0   6   7     1717.46     2152.52     24.66 o 
   1   6   7     1479.57     1475.96      8.58 o 
   2   6   7       13.43       18.65      1.36 o 
   3   6   7       38.91       43.00      2.30 o 
   4   6   7      261.31      261.41      5.39 o 
   5   6   7        0.34        2.58      1.99 o 
   6   6   7        9.58        6.59      2.05 o 
   1   7   7      236.39      241.61      3.23 o 
   2   7   7       39.85       35.77      1.52 o 
   3   7   7       53.92       46.10      2.48 o 
   4   7   7      215.93      224.81      4.96 o 
   5   7   7       13.32       13.43      2.34 o 
   0   8   7     3745.98     4004.01     32.00 o 
   1   8   7        0.04        6.21      0.95 o 
   2   8   7      118.10      108.31      2.17 o 
   3   8   7      325.33      336.92      4.82 o 
   4   8   7       83.01       84.09      4.14 o 
   5   8   7        4.45        2.79      1.98 o 
   1   9   7      468.41      507.80      4.50 o 
   2   9   7      250.88      232.56      3.25 o 
   3   9   7      700.53      748.82      7.65 o 
   4   9   7       70.50       76.04      3.04 o 
   5   9   7       16.66       22.30      3.65 o 
   0  10   7     2000.78     1961.77     21.36 o 
   1  10   7       75.39       63.29      1.75 o 
   2  10   7     1404.67     1412.78     10.66 o 
   3  10   7      920.47      919.19      7.11 o 
   4  10   7      112.65      117.26      4.70 o 
   5  10   7        6.15        6.00      1.94 o 
   1  11   7      226.39      239.41      2.90 o 
   2  11   7     1261.66     1225.36      9.41 o 
   3  11   7      262.94      297.50      4.94 o 
   4  11   7       14.45       14.50      3.03 o 
   5  11   7        0.32        0.37      1.34 o 
   0  12   7       78.12       69.07      3.39 o 
   1  12   7      399.11      407.31      4.10 o 
   2  12   7       76.35       65.72      2.83 o 
   3  12   7       63.32       69.58      3.57 o 
   4  12   7       57.88       58.44      3.81 o 
   5  12   7        2.16        6.49      2.12 o 
   1  13   7      197.51      181.98      3.32 o 
   2  13   7      124.65      134.42      2.48 o 
   3  13   7        2.66        1.83      0.89 o 
   4  13   7       26.54       24.20      2.59 o 
   5  13   7        0.46        6.72      1.81 o 
   0  14   7       73.98       62.07      3.26 o 
   1  14   7      152.55      153.79      3.07 o 
   2  14   7        8.00        3.91      0.92 o 
   3  14   7        0.81        2.96      1.77 o 
   4  14   7      113.89      114.13      5.83 o 
   5  14   7       16.04       17.62      3.80 o 
   1  15   7      243.89      267.11      3.78 o 
   2  15   7       31.86       26.35      2.50 o 
   3  15   7        0.18        3.18      1.79 o 
   4  15   7      151.56      134.38      9.06 o 
   0  16   7      980.16     1008.99     21.98 o 
   1  16   7     1234.29     1292.97     19.64 o 
   2  16   7        0.35        0.88      1.17 o 
   3  16   7        8.83        6.36      1.97 o 
   4  16   7        2.22       -0.22      1.69 o 
   1  17   7       63.96       57.60      3.51 o 
   2  17   7       26.66       22.74      3.38 o 
   3  17   7       26.62       24.52      5.34 o 
   4  17   7       27.75       30.20      5.16 o 
   0  18   7      340.03      348.80     11.25 o 
   1  18   7        0.86        5.77      1.89 o 
   2  18   7       52.33       51.65      4.58 o 
   3  18   7       16.66       15.39      2.32 o 
   4  18   7        0.60        2.64      1.90 o 
   1  19   7      106.69      102.90      4.14 o 
   2  19   7       94.44      101.40      8.61 o 
   3  19   7       21.49       17.10      3.43 o 
   0  20   7       19.60       22.53      4.37 o 
   1  20   7        0.06        3.83      2.20 o 
   2  20   7       29.38       25.34      3.82 o 
   3  20   7       65.89       59.84      7.20 o 
   1  21   7       58.46       66.44      6.41 o 
   2  21   7       11.66       13.85      2.83 o 
   3  21   7        7.80       12.08      2.69 o 
   0  22   7       97.80       80.03     14.16 o 
   1  22   7        1.02        4.91      2.09 o 
   2  22   7       54.90       57.95     10.21 o 
   1  23   7       69.59       54.81      5.83 o 
   2  23   7       17.96       25.77      4.35 o 
   0  24   7        2.41        1.98      4.61 o 
   1  24   7        0.45        0.57      2.60 o 
   0   0   8     1921.73     1738.63     35.47 o 
   1   0   8     3386.72     3426.27     25.22 o 
   2   0   8     1675.86     2000.64     33.54 o 
   3   0   8      690.76      755.48     16.18 o 
   4   0   8      562.72      576.32     13.09 o 
   5   0   8       11.97       16.18      3.53 o 
   6   0   8       12.16       19.70      6.53 o 
   1   1   8      281.02      212.77      3.54 o 
   2   1   8      621.29      598.16      5.19 o 
   3   1   8       67.54       94.18      2.54 o 
   4   1   8      115.73      114.28      4.49 o 
   5   1   8       10.41        3.52      1.89 o 
   6   1   8        2.70        4.79      2.86 o 
   0   2   8     4371.41     4375.55     78.87 o 
   1   2   8     1219.08     1232.36      7.03 o 
   2   2   8     2642.61     2806.21     20.77 o 
   3   2   8       23.59       17.89      1.49 o 
   4   2   8       33.34       38.24      2.82 o 
   5   2   8      201.79      212.12      6.30 o 
   6   2   8        8.98        8.43      3.36 o 
   1   3   8       50.30       37.12      1.51 o 
   2   3   8      105.31      106.83      1.85 o 
   3   3   8      192.69      184.85      3.45 o 
   4   3   8        6.41        8.11      1.56 o 
   5   3   8       32.09       34.63      3.88 o 
   6   3   8        4.75        7.81      4.81 o 
   0   4   8       17.49       39.35      5.54 o 
   1   4   8      113.67      129.32      2.60 o 
   2   4   8     1218.75     1203.35      9.75 o 
   3   4   8      139.56      127.85      2.59 o 
   4   4   8       71.77       68.04      3.94 o 
   5   4   8       53.47       61.19      3.90 o 
   6   4   8       31.06       20.26      4.73 o 
   1   5   8      880.14      945.74     10.89 o 
   2   5   8        9.37        7.08      1.39 o 
   3   5   8       10.28       10.41      1.40 o 
   4   5   8      439.74      443.56      9.16 o 
   5   5   8        4.80        5.88      1.64 o 
   6   5   8       55.73       69.91      8.23 o 
   0   6   8        9.76       22.15      3.08 o 
   1   6   8       56.68       49.15      2.21 o 
   2   6   8       26.26       19.81      1.66 o 
   3   6   8        0.01        1.17      1.51 o 
   4   6   8      131.24      127.10      4.50 o 
   5   6   8       40.40       41.91      3.65 o 
   1   7   8     1389.97     1280.62      8.81 o 
   2   7   8      437.19      434.38      4.45 o 
   3   7   8       12.56       11.51      1.62 o 
   4   7   8      221.06      215.37      5.96 o 
   5   7   8       18.98       12.56      3.38 o 
   0   8   8       29.42       59.26      5.63 o 
   1   8   8       16.17       20.68      1.34 o 
   2   8   8      951.56      960.32      7.83 o 
   3   8   8        2.27        3.50      1.10 o 
   4   8   8       35.83       30.35      3.10 o 
   5   8   8       18.33       20.11      2.19 o 
   1   9   8        0.01        2.88      0.82 o 
   2   9   8       28.79       38.51      2.47 o 
   3   9   8      119.31      116.67      4.34 o 
   4   9   8      142.07      142.02      3.49 o 
   5   9   8        8.60        8.35      1.89 o 
   0  10   8      409.28      406.17      6.29 o 
   1  10   8      148.65      134.22      2.45 o 
   2  10   8        0.09        4.28      1.16 o 
   3  10   8       69.55       67.81      4.01 o 
   4  10   8      115.38      113.39      5.32 o 
   5  10   8        2.49        2.37      1.90 o 
   1  11   8        2.46        2.45      0.93 o 
   2  11   8      526.42      488.84      4.18 o 
   3  11   8       34.85       32.38      2.64 o 
   4  11   8      121.17      123.32      4.74 o 
   5  11   8        4.58        3.98      1.50 o 
   0  12   8        0.29        4.29      1.44 o 
   1  12   8       82.04       96.95      2.43 o 
   2  12   8     1035.41     1017.42      8.17 o 
   3  12   8      485.26      460.36      5.99 o 
   4  12   8      152.52      130.90      4.77 o 
   5  12   8       64.32       67.65      4.75 o 
   1  13   8        1.02        1.45      0.89 o 
   2  13   8     1004.83     1116.76      8.21 o 
   3  13   8      110.93      120.15      5.89 o 
   4  13   8      122.56      112.88      5.40 o 
   5  13   8       13.47        9.89      2.52 o 
   0  14   8      456.34      449.48      6.65 o 
   1  14   8       32.32       21.70      1.83 o 
   2  14   8        4.99        5.25      1.26 o 
   3  14   8       35.64       29.80      3.23 o 
   4  14   8      215.61      225.75      8.00 o 
   5  14   8       57.87       68.46      8.18 o 
   1  15   8     1142.13     1158.17     14.83 o 
   2  15   8        1.31        3.32      1.22 o 
   3  15   8       24.35       31.37      3.90 o 
   4  15   8      200.86      231.07      8.70 o 
   0  16   8      125.65      122.12     11.98 o 
   1  16   8        0.07        0.83      2.51 o 
   2  16   8       41.41       43.63      3.76 o 
   3  16   8       11.78       11.71      2.16 o 
   4  16   8       19.78       28.41      3.62 o 
   1  17   8       58.90       50.71      5.04 o 
   2  17   8        0.10        4.40      2.28 o 
   3  17   8       16.67       14.14      2.02 o 
   4  17   8      135.82      170.51     10.41 o 
   0  18   8      520.62      524.43     18.63 o 
   1  18   8        3.38        8.35      2.40 o 
   2  18   8        2.16        0.12      3.27 o 
   3  18   8        4.36        3.03      1.74 o 
   4  18   8        9.06       15.16      3.91 o 
   1  19   8       17.81       13.95      3.02 o 
   2  19   8        1.25        5.62      1.91 o 
   3  19   8       42.78       63.11      5.72 o 
   0  20   8      272.97      293.24     11.83 o 
   1  20   8       14.88       12.85      2.75 o 
   2  20   8       22.34       22.23      3.38 o 
   3  20   8       20.85       18.75      3.95 o 
   1  21   8        8.43       10.93      2.58 o 
   2  21   8       11.33       11.21      4.04 o 
   3  21   8       36.42       40.13      8.02 o 
   0  22   8       19.12        8.02      4.89 o 
   1  22   8       13.05       10.78      2.38 o 
   2  22   8        3.77        6.94      2.94 o 
   1  23   8        4.65       12.61      2.52 o 
   2  23   8        0.37        4.40      2.15 o 
   0  24   8       38.49       27.65      9.87 o 
   1  24   8        4.87        8.18      2.27 o 
   1   1   9      170.73      195.85      3.56 o 
   2   1   9      397.01      434.22      6.86 o 
   3   1   9       43.68       48.59      2.17 o 
   4   1   9      171.70      163.18      4.22 o 
   5   1   9        7.79        8.57      2.07 o 
   6   1   9        3.23        4.90      2.14 o 
   0   2   9     3386.35     3431.30     54.14 o 
   1   2   9     1388.94     1402.24     10.97 o 
   2   2   9        0.03        2.67      0.91 o 
   3   2   9       44.61       48.27      2.00 o 
   4   2   9        1.13        2.28      1.51 o 
   5   2   9       59.79       59.00      5.13 o 
   6   2   9        2.60        6.40      3.15 o 
   1   3   9     2554.53     2577.48     29.02 o 
   2   3   9      292.46      338.90      4.09 o 
   3   3   9      593.74      627.64      7.69 o 
   4   3   9        3.68        3.93      1.46 o 
   5   3   9       12.54       13.49      3.25 o 
   6   3   9       20.60       25.46      4.05 o 
   0   4   9     1859.26     2084.85     24.03 o 
   1   4   9      232.64      183.92      3.12 o 
   2   4   9     1387.91     1357.11     15.01 o 
   3   4   9      111.92      117.95      3.16 o 
   4   4   9        2.85        2.60      2.31 o 
   5   4   9       21.18       14.60      2.21 o 
   1   5   9      255.12      308.02      4.20 o 
   2   5   9       83.79       79.04      2.13 o 
   3   5   9       23.60       29.80      2.16 o 
   4   5   9       43.67       46.49      3.42 o 
   5   5   9       35.51       44.05      4.35 o 
   0   6   9     2897.23     3076.12     33.54 o 
   1   6   9      175.28      163.56      3.14 o 
   2   6   9      398.14      400.26      5.57 o 
   3   6   9       76.50       75.37      3.05 o 
   4   6   9        0.62        3.74      1.75 o 
   5   6   9       53.85       52.08      4.09 o 
   1   7   9      523.79      489.74      4.81 o 
   2   7   9      737.71      781.25      7.18 o 
   3   7   9      501.40      489.68      5.36 o 
   4   7   9      127.70      133.74      5.82 o 
   5   7   9        5.15        6.13      1.76 o 
   0   8   9     3462.75     3937.07     45.74 o 
   1   8   9      160.76      150.44      2.74 o 
   2   8   9      456.43      456.05      4.84 o 
   3   8   9      557.51      576.33      7.02 o 
   4   8   9        0.14       -0.97      1.57 o 
   5   8   9       25.33       25.47      2.64 o 
   1   9   9      573.08      525.44      6.61 o 
   2   9   9      127.52      110.77      3.05 o 
   3   9   9      909.12      930.89     11.92 o 
   4   9   9        0.74        5.20      1.73 o 
   5   9   9        7.84       10.58      3.48 o 
   0  10   9       70.70       81.85      2.66 o 
   1  10   9      624.78      616.20      5.07 o 
   2  10   9       82.79       93.28      2.84 o 
   3  10   9        1.46        4.82      1.77 o 
   4  10   9        4.13        4.28      2.08 o 
   5  10   9        0.45        5.07      1.64 o 
   1  11   9      697.27      679.99      5.74 o 
   2  11   9      174.21      181.73      4.10 o 
   3  11   9       92.82       84.62      3.00 o 
   4  11   9        0.60        7.38      1.73 o 
   5  11   9        3.53        4.44      1.91 o 
   0  12   9      640.87      674.28      8.03 o 
   1  12   9      183.73      151.17      2.84 o 
   2  12   9     1483.53     1583.56     10.52 o 
   3  12   9      336.71      344.41      7.28 o 
   4  12   9        4.43        4.34      1.90 o 
   5  12   9       13.61        5.44      3.04 o 
   1  13   9       95.41       84.64      2.93 o 
   2  13   9     1031.46     1042.62     13.29 o 
   3  13   9      111.83       97.50      3.05 o 
   4  13   9       86.80       94.95      5.04 o 
   5  13   9        0.03        5.66      1.92 o 
   0  14   9        4.07        3.09      1.33 o 
   1  14   9      594.10      564.20      5.08 o 
   2  14   9      293.05      275.51      3.93 o 
   3  14   9        0.49        3.39      2.00 o 
   4  14   9       53.26       49.91      4.67 o 
   1  15   9     1123.98     1161.15     14.45 o 
   2  15   9        0.29        3.80      1.09 o 
   3  15   9       38.26       41.43      4.23 o 
   4  15   9      179.27      203.02      7.69 o 
   0  16   9      156.76      168.34      6.05 o 
   1  16   9      422.36      451.13      7.15 o 
   2  16   9      138.15      144.32      6.00 o 
   3  16   9       33.21       43.59      4.52 o 
   4  16   9        7.85        4.79      1.44 o 
   1  17   9       76.56       70.47      5.60 o 
   2  17   9       32.73       25.66      3.65 o 
   3  17   9        0.76        0.39      2.54 o 
   4  17   9       88.59       77.69     13.58 o 
   0  18   9      370.82      369.42     11.60 o 
   1  18   9        0.55        4.60      2.43 o 
   2  18   9       61.89       55.30      7.22 o 
   3  18   9       18.67       17.89      3.23 o 
   4  18   9       21.81       22.50      4.80 o 
   1  19   9       50.76       51.38      4.66 o 
   2  19   9       83.87       83.81      7.28 o 
   3  19   9       43.25       51.75      5.78 o 
   0  20   9      207.99      226.33     13.70 o 
   1  20   9        0.53        3.93      2.89 o 
   2  20   9        5.22        9.51      2.53 o 
   3  20   9        0.15        0.92      1.68 o 
   1  21   9        2.33        5.27      3.77 o 
   2  21   9       37.93       44.17      4.21 o 
   3  21   9        0.11        6.87      2.06 o 
   0  22   9      138.98      149.21     25.32 o 
   1  22   9        1.28        5.31      3.29 o 
   2  22   9       92.71       94.71      7.63 o 
   1  23   9       11.66        9.82      2.45 o 
   0  24   9       46.60       38.61      9.97 o 
   0   0  10     8960.73     9486.67    134.87 o 
   1   0  10      166.93      201.45      4.51 o 
   2   0  10        7.56        1.50      1.62 o 
   3   0  10       11.98        7.61      1.96 o 
   4   0  10        8.97       11.94      2.57 o 
   5   0  10       24.82       12.73      4.55 o 
   1   1  10      137.27      115.73      2.38 o 
   2   1  10     1852.57     1927.63     19.33 o 
   3   1  10        0.79        4.83      1.21 o 
   4   1  10       89.38       94.39      5.25 o 
   5   1  10        5.10        6.21      2.85 o 
   0   2  10     1342.71     1276.98     14.42 o 
   1   2  10       38.54       54.87      2.34 o 
   2   2  10      370.81      408.05      5.22 o 
   3   2  10        8.18        4.64      1.35 o 
   4   2  10        2.78        3.79      1.32 o 
   5   2  10       26.82       26.25      4.00 o 
   1   3  10     2909.21     3089.78     20.74 o 
   2   3  10     1136.41     1137.90     11.99 o 
   3   3  10       39.58       48.85      2.90 o 
   4   3  10       19.34        8.97      3.41 o 
   5   3  10       63.81       58.01      5.55 o 
   0   4  10      760.16      907.52     11.42 o 
   1   4  10      941.35     1136.02      8.36 o 
   2   4  10      212.63      222.82      3.64 o 
   3   4  10       52.36       53.40      2.22 o 
   4   4  10       11.09       15.80      3.17 o 
   5   4  10       25.43       20.36      4.10 o 
   1   5  10      256.66      305.91      4.19 o 
   2   5  10       44.98       48.38      2.33 o 
   3   5  10      177.78      171.41      3.81 o 
   4   5  10      158.32      140.87      6.20 o 
   5   5  10       77.22       67.03      6.91 o 
   0   6  10      435.37      437.23      5.10 o 
   1   6  10       53.62       51.95      2.17 o 
   2   6  10       46.45       43.86      2.75 o 
   3   6  10      259.81      265.98      4.50 o 
   4   6  10        8.32        8.26      2.00 o 
   5   6  10       63.02       55.86      5.40 o 
   1   7  10      148.43      114.96      3.27 o 
   2   7  10       95.98      108.87      3.38 o 
   3   7  10     1454.21     1454.73     10.40 o 
   4   7  10       15.95       14.56      2.70 o 
   5   7  10        4.54        7.15      2.28 o 
   0   8  10      616.14      661.79     11.27 o 
   1   8  10      947.97     1000.64      9.32 o 
   2   8  10       33.42       31.86      2.72 o 
   3   8  10      390.79      396.70      6.18 o 
   4   8  10        0.99        3.59      1.63 o 
   5   8  10        0.12        5.51      2.02 o 
   1   9  10        7.06        1.24      1.11 o 
   2   9  10        0.48        1.37      1.21 o 
   3   9  10     1942.07     2098.36     28.24 o 
   4   9  10        5.48        4.51      1.74 o 
   5   9  10       11.24        5.76      1.75 o 
   0  10  10     1546.85     1603.04     19.15 o 
   1  10  10        3.91        1.33      0.77 o 
   2  10  10       11.15       10.91      1.57 o 
   3  10  10      295.74      304.99      5.03 o 
   4  10  10        0.57        0.35      1.97 o 
   5  10  10        6.75        3.49      1.93 o 
   1  11  10      137.60      157.46      2.94 o 
   2  11  10      182.30      196.97      3.95 o 
   3  11  10       15.36       14.21      1.73 o 
   4  11  10       30.23       25.16      3.03 o 
   5  11  10        6.76       12.74      2.32 o 
   0  12  10       14.66       15.54      3.22 o 
   1  12  10      157.02      154.85      2.72 o 
   2  12  10      363.10      331.70      6.03 o 
   3  12  10        0.20        0.96      1.75 o 
   4  12  10       16.00       16.12      2.24 o 
   5  12  10       12.06       14.13      2.69 o 
   1  13  10        2.42        1.81      1.45 o 
   2  13  10        6.90       11.88      2.64 o 
   3  13  10        5.18        4.59      1.37 o 
   4  13  10       93.88      100.63      6.86 o 
   5  13  10        2.70        4.21      1.41 o 
   0  14  10      246.53      262.60      4.33 o 
   1  14  10        7.26        8.95      1.24 o 
   2  14  10      529.89      519.73      6.37 o 
   3  14  10       21.21       12.97      2.31 o 
   4  14  10        1.61        6.90      1.77 o 
   1  15  10       90.42       96.36      3.71 o 
   2  15  10       23.17       16.31      2.01 o 
   3  15  10        4.23        6.74      2.02 o 
   4  15  10      163.02      173.37      5.81 o 
   0  16  10       22.59       25.40      3.67 o 
   1  16  10       30.26       39.03      4.19 o 
   2  16  10       11.18       10.89      2.02 o 
   3  16  10        4.21        2.52      1.47 o 
   4  16  10        0.98        4.09      1.78 o 
   1  17  10        0.31        3.36      2.48 o 
   2  17  10       12.00       15.02      2.77 o 
   3  17  10        0.44        2.48      3.74 o 
   4  17  10        0.86        1.69      2.44 o 
   0  18  10       17.75       17.54      5.35 o 
   1  18  10       17.97       16.96      3.46 o 
   2  18  10        2.70        9.41      2.68 o 
   3  18  10       44.76       40.37      4.74 o 
   1  19  10       76.61       80.99      5.18 o 
   2  19  10        9.50        8.26      3.72 o 
   3  19  10       18.93       18.87      3.58 o 
   0  20  10      187.29      188.93     30.66 o 
   1  20  10       12.64       10.54      2.74 o 
   2  20  10        8.33       10.30      2.87 o 
   3  20  10        4.81       10.28      1.82 o 
   1  21  10        0.14        0.03      3.29 o 
   2  21  10        0.49        4.12      2.86 o 
   0  22  10       16.36       16.84      5.79 o 
   1  22  10       30.83       22.33      4.23 o 
   2  22  10       62.18       78.44      7.99 o 
   1  23  10       18.31       25.58      4.57 o 
   1   1  11       31.32       17.30      1.68 o 
   2   1  11      233.42      227.58      3.75 o 
   3   1  11       54.07       54.43      2.67 o 
   4   1  11       29.92       30.81      4.41 o 
   5   1  11       17.04       14.24      6.46 o 
   0   2  11      694.62      719.17      8.76 o 
   1   2  11      773.48      843.02      6.62 o 
   2   2  11      451.20      445.06      4.97 o 
   3   2  11        3.10        3.17      1.16 o 
   4   2  11      126.82      129.18      4.44 o 
   5   2  11        6.84       11.99      3.30 o 
   1   3  11     1884.39     1966.99     19.78 o 
   2   3  11       43.85       42.66      4.05 o 
   3   3  11      162.72      171.48      4.49 o 
   4   3  11       10.65       11.32      2.68 o 
   5   3  11       15.02        7.25      2.88 o 
   0   4  11      375.88      361.19     10.22 o 
   1   4  11       58.63       70.65      3.04 o 
   2   4  11        2.04        2.80      1.35 o 
   3   4  11      155.66      140.61      3.42 o 
   4   4  11        7.63       10.65      2.99 o 
   5   4  11        4.18        6.31      1.97 o 
   1   5  11     1293.88     1378.23     14.50 o 
   2   5  11       42.62       41.95      2.89 o 
   3   5  11       63.48       63.90      3.36 o 
   4   5  11       52.31       51.92      4.75 o 
   5   5  11       11.62       11.72      2.52 o 
   0   6  11     4054.78     4542.10     77.35 o 
   1   6  11        5.50        1.61      1.32 o 
   2   6  11      623.58      595.21      6.70 o 
   3   6  11      227.60      242.76      3.86 o 
   4   6  11       20.93       21.58      2.68 o 
   5   6  11       68.03       71.75      4.79 o 
   1   7  11      513.89      532.94      5.21 o 
   2   7  11      137.01      151.46      3.54 o 
   3   7  11       15.78       18.99      2.13 o 
   4   7  11       47.42       50.84      3.87 o 
   5   7  11        0.01        2.56      2.03 o 
   0   8  11      261.68      367.83      5.23 o 
   1   8  11       71.75       64.23      3.12 o 
   2   8  11      254.83      230.62      4.48 o 
   3   8  11        2.26        3.45      1.42 o 
   4   8  11       45.45       47.41      5.14 o 
   5   8  11       11.73       13.57      2.35 o 
   1   9  11     1348.51     1422.80     10.65 o 
   2   9  11        1.50        2.58      1.42 o 
   3   9  11       38.21       51.41      3.30 o 
   4   9  11       49.51       55.34      4.10 o 
   5   9  11       41.36       38.86      3.63 o 
   0  10  11        2.45        5.15      1.64 o 
   1  10  11      118.31      116.23      2.81 o 
   2  10  11     1251.00     1285.12      9.74 o 
   3  10  11     1233.08     1274.00     12.95 o 
   4  10  11      159.99      158.65      5.61 o 
   5  10  11       23.55       23.76      3.63 o 
   1  11  11        0.65        1.87      0.82 o 
   2  11  11     1274.79     1277.92      9.24 o 
   3  11  11      176.88      183.08      4.47 o 
   4  11  11        1.57        3.04      1.88 o 
   5  11  11        2.49        7.25      1.90 o 
   0  12  11      195.54      175.92      3.80 o 
   1  12  11      104.70      103.33      3.09 o 
   2  12  11      198.56      191.40      4.15 o 
   3  12  11       49.68       50.62      2.94 o 
   4  12  11       13.54       13.60      2.29 o 
   5  12  11        5.46        3.94      1.58 o 
   1  13  11       57.49       55.86      2.78 o 
   2  13  11       33.73       26.23      2.57 o 
   3  13  11       19.38       16.53      2.37 o 
   4  13  11       60.85       61.69      5.40 o 
   0  14  11        9.43       13.52      2.10 o 
   1  14  11      308.31      289.10      4.89 o 
   2  14  11        2.59        3.83      1.04 o 
   3  14  11       15.21       19.98      2.16 o 
   4  14  11       25.01       25.39      2.34 o 
   1  15  11      554.26      540.00      6.20 o 
   2  15  11        9.92       10.00      1.78 o 
   3  15  11       48.96       40.57      4.53 o 
   4  15  11        0.00        5.52      1.95 o 
   0  16  11       82.58       74.85      5.79 o 
   1  16  11      527.51      556.68      9.95 o 
   2  16  11       72.48       76.62      4.26 o 
   3  16  11        0.06        2.79      1.48 o 
   4  16  11       60.45       54.90      5.94 o 
   1  17  11      360.66      399.68     11.57 o 
   2  17  11       23.81       29.53      4.53 o 
   3  17  11       17.29       17.26      3.10 o 
   4  17  11       37.89       29.82      5.44 o 
   0  18  11      344.68      372.23     13.18 o 
   1  18  11       51.06       43.64      4.70 o 
   2  18  11        8.44        4.26      3.02 o 
   3  18  11       65.43       63.11      7.99 o 
   1  19  11      139.67      166.21      8.42 o 
   2  19  11       21.60       13.85      3.11 o 
   3  19  11       85.33       97.31     10.20 o 
   0  20  11      112.08      142.29     11.93 o 
   1  20  11       16.23       21.67      3.02 o 
   2  20  11       26.01       22.65      4.10 o 
   3  20  11      135.44      157.92     16.49 o 
   1  21  11       28.65       30.58      5.30 o 
   2  21  11        3.23        2.86      2.79 o 
   0  22  11        0.02        3.04      5.95 o 
   1  22  11        2.03        7.70      3.04 o 
   2  22  11        1.74        3.51      2.10 o 
   1  23  11        7.27        0.24      3.77 o 
   1   0  12     1972.43     1995.36     40.46 o 
   2   0  12     4249.93     4707.95     27.43 o 
   3   0  12      117.52      101.50      3.87 o 
   4   0  12       24.93       11.89      7.67 o 
   5   0  12      127.93      126.15     11.69 o 
   1   1  12        2.12        9.79      1.57 o 
   2   1  12       94.93       84.09      2.15 o 
   3   1  12       16.17        7.54      2.28 o 
   4   1  12       73.80       65.99      5.40 o 
   5   1  12       41.41       37.32      4.93 o 
   0   2  12      160.67      118.56      4.27 o 
   1   2  12        6.18        3.54      1.05 o 
   2   2  12        1.68        4.43      1.59 o 
   3   2  12        5.62        8.80      1.62 o 
   4   2  12       36.34       36.01      4.19 o 
   5   2  12        6.65        8.09      3.12 o 
   1   3  12       35.14       37.66      2.96 o 
   2   3  12      218.82      210.25      3.83 o 
   3   3  12       12.27        9.46      1.44 o 
   4   3  12      403.67      435.70     12.13 o 
   5   3  12        1.04       -0.01      6.17 o 
   0   4  12      658.92      798.78     12.79 o 
   1   4  12      190.91      171.54      3.43 o 
   2   4  12      168.51      162.30      3.39 o 
   3   4  12       72.38       72.45      3.10 o 
   4   4  12      388.29      399.64      6.40 o 
   5   4  12       46.77       67.47      5.69 o 
   1   5  12      296.36      302.99      4.05 o 
   2   5  12        9.33        4.33      1.51 o 
   3   5  12       31.47       36.92      2.60 o 
   4   5  12      144.58      143.23      4.47 o 
   5   5  12        0.22        3.31      2.48 o 
   0   6  12      134.88      153.89      4.86 o 
   1   6  12       70.05       67.93      2.71 o 
   2   6  12       41.13       42.06      3.45 o 
   3   6  12        4.17        9.61      1.83 o 
   4   6  12        4.63        5.14      2.31 o 
   5   6  12        9.26       12.55      3.51 o 
   1   7  12     1478.11     1532.74     13.19 o 
   2   7  12        0.09        1.56      1.81 o 
   3   7  12       81.47       92.13      4.30 o 
   4   7  12        0.03        2.32      2.38 o 
   5   7  12       14.16       14.41      2.78 o 
   0   8  12        6.12        4.23      1.70 o 
   1   8  12      249.04      236.51      3.73 o 
   2   8  12        0.38        2.70      1.45 o 
   3   8  12      212.19      215.49      4.96 o 
   4   8  12        8.63        7.71      1.96 o 
   5   8  12       51.56       56.54      5.44 o 
   1   9  12       53.56       45.94      5.72 o 
   2   9  12       28.91       30.39      2.50 o 
   3   9  12        0.72        1.29      1.70 o 
   4   9  12       12.24       13.42      2.78 o 
   5   9  12        0.06        4.18      2.22 o 
   0  10  12       99.27      106.81      3.52 o 
   1  10  12        7.50        4.05      1.09 o 
   2  10  12      195.75      190.60      4.56 o 
   3  10  12      283.44      296.70      6.11 o 
   4  10  12        5.57        3.67      1.70 o 
   5  10  12        5.53        5.59      2.18 o 
   1  11  12      771.80      778.34      6.81 o 
   2  11  12      488.27      487.65      7.10 o 
   3  11  12      270.07      277.53      4.37 o 
   4  11  12        1.61        2.90      1.51 o 
   5  11  12        2.33        4.67      2.51 o 
   0  12  12        1.14        3.31      1.57 o 
   1  12  12       36.80       35.66      2.70 o 
   2  12  12      197.40      190.46      4.99 o 
   3  12  12      153.88      155.23      4.26 o 
   4  12  12      285.21      305.73      8.28 o 
   1  13  12      130.88      123.59      4.05 o 
   2  13  12      165.60      159.00      3.95 o 
   3  13  12       26.79       23.79      3.06 o 
   4  13  12      399.44      437.79      7.96 o 
   0  14  12       10.06        4.89      3.01 o 
   1  14  12        6.62        4.02      1.05 o 
   2  14  12      107.39      104.28      4.39 o 
   3  14  12       45.35       51.31      3.36 o 
   4  14  12        7.80        1.80      1.56 o 
   1  15  12        0.81        0.94      1.23 o 
   2  15  12       34.71       34.73      3.73 o 
   3  15  12       26.52       28.95      3.09 o 
   4  15  12       75.73       68.71      6.40 o 
   0  16  12       38.56       50.77      3.94 o 
   1  16  12       14.31       14.19      3.55 o 
   2  16  12      112.06      109.31      6.18 o 
   3  16  12       36.54       36.81      3.87 o 
   4  16  12        2.36        6.78      2.04 o 
   1  17  12      613.26      668.77     17.90 o 
   2  17  12        0.15        8.27      2.22 o 
   3  17  12        0.18        3.10      2.37 o 
   0  18  12      679.08      756.57     44.98 o 
   1  18  12       54.95       44.95      4.18 o 
   2  18  12        0.58        2.45      2.43 o 
   3  18  12       22.08       12.64      2.98 o 
   1  19  12       53.66       46.85      5.43 o 
   2  19  12        8.51       11.66      2.49 o 
   3  19  12       44.77       51.73      6.06 o 
   1  20  12        9.13        8.71      2.40 o 
   2  20  12       25.80       23.78      4.96 o 
   1  21  12       14.33       18.95      4.32 o 
   2  21  12        1.23        3.51      2.97 o 
   0  22  12       14.16        7.90      4.83 o 
   1  22  12        0.90        5.81      5.04 o 
   1   1  13        6.24        1.02      1.03 o 
   2   1  13       13.55       19.76      2.00 o 
   3   1  13        2.99        3.10      0.93 o 
   4   1  13      150.29      125.81     13.01 o 
   5   1  13       16.22       19.83      4.53 o 
   0   2  13      611.84      598.84     10.37 o 
   1   2  13      591.16      579.03      8.00 o 
   2   2  13       78.92       67.90      2.60 o 
   3   2  13      227.52      199.31      4.64 o 
   4   2  13        5.31        5.52      1.88 o 
   5   2  13        0.30        7.39      3.90 o 
   1   3  13      122.74      142.34      3.67 o 
   2   3  13       50.33       68.59      3.99 o 
   3   3  13       32.47       48.75      3.71 o 
   4   3  13      271.70      289.28      8.19 o 
   5   3  13        5.71        7.58      2.85 o 
   0   4  13       77.30       84.78      4.06 o 
   1   4  13     1592.94     1643.79     15.59 o 
   2   4  13       64.04       73.48      3.89 o 
   3   4  13       50.18       56.98      3.75 o 
   4   4  13      122.08      126.96      6.01 o 
   5   4  13       10.73       16.92      3.74 o 
   1   5  13      492.50      485.17      5.24 o 
   2   5  13      241.99      271.62      6.10 o 
   3   5  13        0.46        2.52      1.72 o 
   4   5  13        5.98        5.79      1.99 o 
   5   5  13        2.68        2.08      2.34 o 
   0   6  13      996.64     1092.61     13.46 o 
   1   6  13      359.67      321.82      4.03 o 
   2   6  13       81.24       83.50      3.39 o 
   3   6  13        0.49        0.05      1.58 o 
   4   6  13       37.05       36.03      4.10 o 
   5   6  13        0.05        3.49      2.96 o 
   1   7  13       98.80       99.85      4.37 o 
   2   7  13      154.08      163.11      4.11 o 
   3   7  13     1553.35     1708.39     18.29 o 
   4   7  13       19.77       25.12      3.42 o 
   5   7  13        0.40        5.02      2.80 o 
   0   8  13      591.35      678.64      9.50 o 
   1   8  13      256.42      233.07      3.79 o 
   2   8  13       49.40       43.02      3.47 o 
   3   8  13      593.88      617.64      8.62 o 
   4   8  13       18.24       15.26      3.05 o 
   5   8  13        8.88        5.75      1.84 o 
   1   9  13        3.70        8.27      2.19 o 
   2   9  13       83.07       95.36      3.06 o 
   3   9  13      142.96      155.91      5.12 o 
   4   9  13       11.25       11.49      2.21 o 
   5   9  13        7.48        7.05      2.28 o 
   0  10  13       98.11       88.89      3.99 o 
   1  10  13       93.51      109.25      2.97 o 
   2  10  13       38.47       32.91      2.98 o 
   3  10  13        2.96        8.60      1.49 o 
   4  10  13        4.72        3.37      1.88 o 
   5  10  13        2.12        6.22      2.15 o 
   1  11  13      151.19      164.78      3.53 o 
   2  11  13      390.94      374.65      5.26 o 
   3  11  13        8.05        8.19      1.89 o 
   4  11  13        9.84       11.66      1.91 o 
   0  12  13      400.36      393.88      5.84 o 
   1  12  13        0.00        1.49      1.20 o 
   2  12  13      486.91      493.40      7.55 o 
   3  12  13       12.87        5.03      1.50 o 
   4  12  13        9.76        7.26      1.81 o 
   1  13  13        8.65        6.50      1.43 o 
   2  13  13      267.94      263.22      5.85 o 
   3  13  13        8.47        6.91      1.26 o 
   4  13  13       90.05       77.90      5.12 o 
   0  14  13       61.20       60.17      3.12 o 
   1  14  13      603.45      654.40      9.33 o 
   2  14  13        0.12        1.21      1.63 o 
   3  14  13        0.85        3.45      1.53 o 
   4  14  13       58.70       34.67      6.41 o 
   1  15  13       59.57       56.51      3.78 o 
   2  15  13      113.77      113.07      4.49 o 
   3  15  13        0.02        3.50      1.39 o 
   4  15  13       28.05       17.19      3.18 o 
   0  16  13        2.24        3.15      1.97 o 
   1  16  13       17.86        8.06      2.00 o 
   2  16  13        0.68        4.68      1.66 o 
   3  16  13        0.00        2.95      2.14 o 
   4  16  13       11.95        8.51      2.38 o 
   1  17  13        4.14       10.80      2.62 o 
   2  17  13       45.59       41.01      4.81 o 
   3  17  13        3.46        7.31      3.84 o 
   0  18  13        2.90       12.37      4.56 o 
   1  18  13       30.01       33.72      4.12 o 
   2  18  13       70.74       59.39      7.39 o 
   3  18  13       38.10       39.50      4.48 o 
   1  19  13        5.08        5.76      2.50 o 
   2  19  13       12.27       11.87      3.21 o 
   3  19  13        0.36        3.33      3.53 o 
   0  20  13       44.66       38.08      8.78 o 
   1  20  13       19.86       16.20      3.68 o 
   2  20  13        0.12        6.10      3.34 o 
   1  21  13       62.00       47.99      6.73 o 
   2  21  13        3.43        6.14      2.90 o 
   0  22  13       29.70       34.67      7.67 o 
   1  22  13       20.61       21.62      5.69 o 
   0   0  14       11.62       21.52      9.95 o 
   1   0  14      430.54      465.22     10.01 o 
   2   0  14      202.79      217.43      7.38 o 
   3   0  14      382.27      355.35      9.12 o 
   4   0  14       17.74       18.04      5.74 o 
   5   0  14      324.45      374.76     15.04 o 
   1   1  14      221.42      191.74      4.26 o 
   2   1  14       73.62       60.30      3.42 o 
   3   1  14       89.73       89.64      4.69 o 
   4   1  14        0.81        2.58      3.14 o 
   5   1  14       23.28       15.47      3.36 o 
   0   2  14       37.18       38.51      5.80 o 
   1   2  14      987.55     1083.95     10.93 o 
   2   2  14       66.89       65.47      3.55 o 
   3   2  14       14.47        7.45      1.88 o 
   4   2  14      158.76      156.52      6.18 o 
   5   2  14        2.53        4.80      7.61 o 
   1   3  14       49.61       47.27      5.12 o 
   2   3  14        0.02        0.49      1.25 o 
   3   3  14       21.79       25.29      2.83 o 
   4   3  14       61.64       53.33      5.65 o 
   5   3  14       10.02        9.64      2.53 o 
   0   4  14     1259.38     1346.20     20.92 o 
   1   4  14       23.23       30.91      3.56 o 
   2   4  14        4.03        2.22      1.89 o 
   3   4  14      132.07      147.94      4.66 o 
   4   4  14        1.69        0.97      1.67 o 
   5   4  14        5.80        8.28      3.80 o 
   1   5  14        0.78        1.63      1.76 o 
   2   5  14      597.70      631.22      6.27 o 
   3   5  14      190.79      174.27      4.16 o 
   4   5  14        9.36        6.03      2.08 o 
   5   5  14        8.92        6.58      2.61 o 
   0   6  14     1702.29     1805.66     21.56 o 
   1   6  14        0.58        2.46      1.78 o 
   2   6  14     1268.72     1237.53     10.31 o 
   3   6  14      108.32      108.30      4.39 o 
   4   6  14       99.23       97.08      6.76 o 
   5   6  14       61.37       46.39      7.47 o 
   1   7  14        0.20       -0.16      1.32 o 
   2   7  14      212.68      218.49      4.22 o 
   3   7  14      556.84      568.28      8.61 o 
   4   7  14        7.30        6.20      2.08 o 
   5   7  14        6.85        5.19      3.04 o 
   0   8  14      272.24      267.51      5.29 o 
   1   8  14        0.02        2.15      1.47 o 
   2   8  14      255.06      268.23      4.86 o 
   3   8  14      147.19      146.98      5.05 o 
   4   8  14       12.86       10.77      2.32 o 
   5   8  14        1.67        1.96      2.19 o 
   1   9  14       57.96       48.21      3.25 o 
   2   9  14        2.51        2.61      1.59 o 
   3   9  14      173.40      159.07      4.35 o 
   4   9  14        0.01        0.70      1.80 o 
   5   9  14        2.98        5.58      2.10 o 
   0  10  14       67.25       44.86      2.43 o 
   1  10  14        1.26        5.43      1.56 o 
   2  10  14       36.55       32.11      2.71 o 
   3  10  14       57.36       51.87      3.30 o 
   4  10  14       40.68       41.33      3.49 o 
   1  11  14       68.14       69.51      2.92 o 
   2  11  14       32.98       32.79      2.86 o 
   3  11  14       18.25       17.28      2.60 o 
   4  11  14        4.40        4.69      1.30 o 
   0  12  14      111.64      114.83      3.71 o 
   1  12  14       38.49       39.47      2.67 o 
   2  12  14      153.68      165.53      4.61 o 
   3  12  14        0.31        3.31      1.29 o 
   4  12  14       58.80       55.52      3.94 o 
   1  13  14        8.83        9.76      1.43 o 
   2  13  14       96.77      107.13      4.52 o 
   3  13  14       42.06       43.79      3.97 o 
   4  13  14       79.39       67.26      8.23 o 
   0  14  14      833.85      919.68     19.07 o 
   1  14  14      158.59      154.73      4.96 o 
   2  14  14      377.84      398.50      6.01 o 
   3  14  14       20.90       13.89      2.01 o 
   4  14  14        3.31        1.21      2.14 o 
   1  15  14        0.11        4.52      1.51 o 
   2  15  14       77.51       82.16      5.49 o 
   3  15  14        6.67        5.89      1.40 o 
   4  15  14       82.35       71.59     12.55 o 
   0  16  14      130.19      117.67      7.74 o 
   1  16  14       47.33       38.39      5.06 o 
   2  16  14        1.70        1.78      1.75 o 
   3  16  14        1.95        3.49      1.98 o 
   1  17  14       42.40       42.17      5.61 o 
   2  17  14        0.01        2.76      2.02 o 
   3  17  14       10.80        8.38      2.59 o 
   0  18  14      373.29      403.90     27.00 o 
   1  18  14       11.05        8.04      3.31 o 
   2  18  14       74.48       83.89      8.39 o 
   3  18  14        0.47        0.17      2.30 o 
   1  19  14       86.91       87.61      9.38 o 
   2  19  14        0.27        0.23      2.83 o 
   0  20  14      374.65      435.76     27.79 o 
   1  20  14       46.72       59.71      8.48 o 
   2  20  14        5.69        1.45      2.62 o 
   1  21  14        7.91       11.85      3.82 o 
   0  22  14      159.23      171.61     21.82 o 
   1   1  15        9.26        6.59      1.88 o 
   2   1  15      369.22      382.78      7.86 o 
   3   1  15        8.77        6.29      2.17 o 
   4   1  15        2.80        4.13      1.94 o 
   5   1  15      204.09      214.65     10.23 o 
   0   2  15      325.28      306.75      7.55 o 
   1   2  15      278.96      279.10      4.92 o 
   2   2  15       13.96       15.01      1.80 o 
   3   2  15      233.44      221.24      6.05 o 
   4   2  15       53.48       56.89      7.34 o 
   5   2  15        3.47        7.99      2.77 o 
   1   3  15       37.52       27.65      3.88 o 
   2   3  15      115.29      122.04      4.21 o 
   3   3  15       44.82       40.56      3.28 o 
   4   3  15       93.56       93.83      6.83 o 
   5   3  15        1.14        4.85      3.16 o 
   0   4  15        0.81        2.96      3.35 o 
   1   4  15        0.00       -0.79      1.95 o 
   2   4  15       87.29       92.78      4.16 o 
   3   4  15      155.65      176.78      5.37 o 
   4   4  15      123.68      125.92      7.80 o 
   5   4  15        0.13        0.56      3.87 o 
   1   5  15      242.45      229.80      7.00 o 
   2   5  15      727.96      706.40      9.07 o 
   3   5  15      249.68      236.87      5.13 o 
   4   5  15      245.82      262.18      8.39 o 
   5   5  15       22.91       19.05      5.00 o 
   0   6  15       52.60       66.84      8.21 o 
   1   6  15       28.92       25.20      3.00 o 
   2   6  15      416.40      460.41      5.85 o 
   3   6  15       92.83       99.89      5.49 o 
   4   6  15       17.54       16.17      3.25 o 
   5   6  15        9.32       14.39      3.21 o 
   1   7  15       36.87       26.10      3.19 o 
   2   7  15      109.06      102.14      3.76 o 
   3   7  15        0.69        4.17      1.92 o 
   4   7  15        3.87        2.75      1.47 o 
   5   7  15       35.21       34.18      5.15 o 
   0   8  15       30.83       30.63      3.43 o 
   1   8  15       39.68       47.46      2.59 o 
   2   8  15       34.16       30.65      2.73 o 
   3   8  15      242.90      223.38      4.46 o 
   4   8  15        4.79        3.56      1.58 o 
   5   8  15       47.90       54.16      8.96 o 
   1   9  15        2.12        2.76      1.54 o 
   2   9  15       74.45       85.17      4.13 o 
   3   9  15      262.92      273.20      5.04 o 
   4   9  15       19.68       13.11      2.24 o 
   0  10  15      127.37      103.20      4.15 o 
   1  10  15        4.91        3.53      1.38 o 
   2  10  15       99.83      101.31      3.65 o 
   3  10  15       62.87       62.84      5.22 o 
   4  10  15       10.46        8.62      2.09 o 
   1  11  15        4.86        3.73      1.69 o 
   2  11  15      273.99      278.24      6.59 o 
   3  11  15       87.73       96.03      6.55 o 
   4  11  15        1.05        3.29      2.35 o 
   0  12  15      452.57      439.54      9.22 o 
   1  12  15       18.90       28.25      2.64 o 
   2  12  15        3.82        7.38      1.57 o 
   3  12  15        2.16        4.23      1.81 o 
   4  12  15        8.87       11.09      3.06 o 
   1  13  15       24.95       23.73      2.26 o 
   2  13  15      134.12      136.64      4.60 o 
   3  13  15       15.74       16.72      2.28 o 
   4  13  15        0.85        4.98      1.62 o 
   0  14  15       15.90       13.25      4.71 o 
   1  14  15      235.11      223.78      4.09 o 
   2  14  15       20.71       13.60      1.85 o 
   3  14  15        0.06        1.50      1.58 o 
   4  14  15        2.39        4.94      1.73 o 
   1  15  15       51.02       52.03      3.25 o 
   2  15  15       64.95       58.44      6.49 o 
   3  15  15        3.74        4.24      1.49 o 
   0  16  15       15.08       14.19      4.20 o 
   1  16  15        6.68        4.68      1.70 o 
   2  16  15       14.01        5.20      1.94 o 
   3  16  15        0.59        4.89      1.90 o 
   1  17  15       44.30       36.51      7.08 o 
   2  17  15        3.61        6.16      2.76 o 
   3  17  15        1.95        4.19      2.02 o 
   0  18  15      491.06      557.59     14.29 o 
   1  18  15       24.74       23.20      4.37 o 
   2  18  15       10.76        9.33      3.98 o 
   3  18  15        0.03        1.93      3.25 o 
   1  19  15        0.03        5.52      3.60 o 
   2  19  15        0.14       -0.60      2.45 o 
   0  20  15      153.24      148.98     18.04 o 
   1  20  15        5.16        5.46      4.06 o 
   2  20  15       19.35       16.82      3.67 o 
   1  21  15       13.21       16.67      3.93 o 
   0   0  16     3333.78     3471.45     48.46 o 
   1   0  16      172.64      184.25      7.34 o 
   2   0  16      449.39      448.77     16.61 o 
   3   0  16        0.00        9.03      3.93 o 
   4   0  16        3.42        1.46      9.36 o 
   5   0  16       85.82       92.93     10.64 o 
   1   1  16      424.97      443.75      5.82 o 
   2   1  16      389.92      381.13      5.01 o 
   3   1  16      162.78      136.68      6.76 o 
   4   1  16       30.43       36.13      4.73 o 
   5   1  16        2.73        4.13      4.13 o 
   0   2  16      842.05      974.22     16.28 o 
   1   2  16      419.53      366.23      5.29 o 
   2   2  16      145.73      148.94      8.62 o 
   3   2  16       57.18       54.64      5.03 o 
   4   2  16        0.11       -0.95      2.38 o 
   5   2  16       34.67       24.12      4.50 o 
   1   3  16      310.17      279.84      5.14 o 
   2   3  16       14.02       13.96      1.96 o 
   3   3  16       58.70       52.73      4.68 o 
   4   3  16      330.25      359.41      9.82 o 
   5   3  16       12.15       15.28      3.85 o 
   0   4  16        6.99       14.10      4.41 o 
   1   4  16       14.26       23.47      3.12 o 
   2   4  16        7.15        4.51      1.43 o 
   3   4  16       11.96        7.91      2.24 o 
   4   4  16       89.25       96.62     12.84 o 
   5   4  16        7.89       10.21      3.53 o 
   1   5  16       35.34       41.03      3.93 o 
   2   5  16        0.01        4.21      1.62 o 
   3   5  16        1.19        5.72      1.51 o 
   4   5  16       49.44       65.97      6.29 o 
   5   5  16       10.27       10.25      3.89 o 
   0   6  16       13.20        6.12      3.94 o 
   1   6  16       15.57       16.93      2.74 o 
   2   6  16      184.77      166.34      5.48 o 
   3   6  16       26.19       17.24      2.64 o 
   4   6  16       10.04        7.82      2.93 o 
   5   6  16        0.03        2.72      3.05 o 
   1   7  16       56.10       70.21      3.89 o 
   2   7  16      148.47      151.88      6.36 o 
   3   7  16      126.59      128.34      4.42 o 
   4   7  16       70.48       66.70      5.70 o 
   0   8  16       24.44       24.32      2.91 o 
   1   8  16        1.74        2.06      1.95 o 
   2   8  16        5.90        5.56      1.57 o 
   3   8  16      194.19      197.84      6.65 o 
   4   8  16       22.20       18.71      2.79 o 
   1   9  16       96.30       94.73      4.06 o 
   2   9  16        2.87        5.29      1.51 o 
   3   9  16       99.46       92.63      5.20 o 
   4   9  16       53.18       65.24      5.36 o 
   0  10  16      121.36      118.04      4.26 o 
   1  10  16      161.28      160.90      5.14 o 
   2  10  16        4.62        5.86      1.63 o 
   3  10  16       34.63       24.67      2.41 o 
   4  10  16        0.35        3.29      1.87 o 
   1  11  16      403.37      417.94      7.52 o 
   2  11  16        0.09        2.67      1.92 o 
   3  11  16       99.36      108.79      5.46 o 
   4  11  16        0.07        2.94      1.60 o 
   0  12  16        0.13        3.30      3.24 o 
   1  12  16        0.46        4.33      1.95 o 
   2  12  16       34.65       30.46      3.03 o 
   3  12  16        5.79        6.08      1.51 o 
   4  12  16        0.79        5.58      2.48 o 
   1  13  16      242.84      236.01      5.38 o 
   2  13  16       87.19       85.56      4.09 o 
   3  13  16       13.18       11.16      1.90 o 
   4  13  16       94.08       90.76      8.84 o 
   0  14  16      224.44      221.59     11.94 o 
   1  14  16       18.51       13.66      2.44 o 
   2  14  16        0.87        3.88      1.41 o 
   3  14  16        0.43        5.67      1.67 o 
   1  15  16      179.59      165.63      6.18 o 
   2  15  16       24.43       28.08      3.70 o 
   3  15  16        7.43        5.58      1.83 o 
   0  16  16        2.19        4.47      3.97 o 
   1  16  16        7.64        9.36      3.41 o 
   2  16  16      128.24      134.92      9.60 o 
   3  16  16        7.72       13.19      2.25 o 
   1  17  16      108.42       99.53      8.22 o 
   2  17  16        1.60        4.58      2.26 o 
   3  17  16       10.27        6.34      2.36 o 
   0  18  16      112.86      128.02     26.30 o 
   1  18  16       12.97       13.66      3.04 o 
   2  18  16       39.18       33.93      5.98 o 
   1  19  16       68.53       65.76      9.39 o 
   2  19  16        1.37        3.59      2.74 o 
   0  20  16       49.73       87.32     12.38 o 
   1  20  16       16.46       14.79      5.06 o 
   1   1  17      111.19      114.41      3.71 o 
   2   1  17        7.72        6.47      1.58 o 
   3   1  17       11.50       12.72      3.43 o 
   4   1  17       57.00       41.51      8.34 o 
   5   1  17        6.15        6.70      3.04 o 
   0   2  17       20.35       21.37      5.22 o 
   1   2  17      944.74      936.45      9.22 o 
   2   2  17        0.93        5.64      5.31 o 
   3   2  17      159.83      146.82      6.32 o 
   4   2  17        5.53        7.71      3.29 o 
   5   2  17        3.91       12.66      3.56 o 
   1   3  17     1225.91     1219.19     10.91 o 
   2   3  17        5.59        8.99      2.20 o 
   3   3  17        1.07        2.91      2.14 o 
   4   3  17      125.94      127.83      8.75 o 
   5   3  17       20.66       29.78      5.67 o 
   0   4  17        1.11        2.21      3.77 o 
   1   4  17        0.38        1.42      2.86 o 
   2   4  17      125.96      110.70      4.84 o 
   3   4  17        5.98        6.50      1.87 o 
   4   4  17       13.30        7.64      2.61 o 
   5   4  17        1.84       -1.61      3.25 o 
   1   5  17      183.11      169.24      4.78 o 
   2   5  17      413.65      405.94      6.73 o 
   3   5  17       18.41       15.35      2.83 o 
   4   5  17        0.79        4.57      2.41 o 
   0   6  17       32.67       37.73      9.44 o 
   1   6  17      170.28      163.54      5.86 o 
   2   6  17      331.87      344.91      6.10 o 
   3   6  17       62.36       67.62      5.24 o 
   4   6  17        8.52        9.65      3.48 o 
   1   7  17        2.22        0.91      2.14 o 
   2   7  17      137.11      148.40      4.55 o 
   3   7  17      123.93      118.63      5.91 o 
   4   7  17       44.08       31.57      4.62 o 
   0   8  17      353.47      348.89      9.25 o 
   1   8  17       42.84       48.94      3.64 o 
   2   8  17       12.24        7.26      1.89 o 
   3   8  17      188.20      195.25      5.15 o 
   4   8  17       27.38       23.21      3.54 o 
   1   9  17        4.45        5.03      1.30 o 
   2   9  17        0.15        4.49      1.75 o 
   3   9  17       26.50       28.47      3.02 o 
   4   9  17       19.53       15.55      2.44 o 
   0  10  17      178.67      162.50      6.21 o 
   1  10  17      107.84      118.98      3.80 o 
   2  10  17        0.01        4.26      1.71 o 
   3  10  17        9.66        8.22      1.72 o 
   4  10  17        9.60        8.62      1.95 o 
   1  11  17      181.54      194.76      6.08 o 
   2  11  17       33.62       31.37      3.18 o 
   3  11  17        5.52        5.41      1.31 o 
   4  11  17       25.45       46.29      4.25 o 
   0  12  17       11.01       10.32      3.49 o 
   1  12  17        1.97        4.95      1.58 o 
   2  12  17        0.15        3.73      1.08 o 
   3  12  17        0.04        2.70      1.86 o 
   4  12  17       42.66       35.45      4.71 o 
   1  13  17       38.34       32.38      2.78 o 
   2  13  17        6.62        9.21      1.59 o 
   3  13  17        1.08        2.96      1.47 o 
   0  14  17        3.46        5.88      2.88 o 
   1  14  17       17.30       12.40      1.89 o 
   2  14  17       39.75       39.00      3.36 o 
   3  14  17        0.02        2.27      1.53 o 
   1  15  17        0.19        5.82      1.52 o 
   2  15  17       30.16       26.46      4.43 o 
   3  15  17      142.12      166.52      8.70 o 
   0  16  17        0.21       -1.05      4.74 o 
   1  16  17       53.48       45.42      5.08 o 
   2  16  17        2.55        6.67      2.26 o 
   3  16  17        1.72        2.64      1.81 o 
   1  17  17       29.31       27.08      5.12 o 
   2  17  17       10.72        8.53      2.63 o 
   0  18  17       17.79       17.01      6.89 o 
   1  18  17       34.20       36.11      6.05 o 
   2  18  17       30.96       24.97      5.22 o 
   1  19  17       32.43       35.53      6.56 o 
   0  20  17       34.97       31.95     23.25 o 
   0   0  18        7.25       26.10      6.88 o 
   1   0  18       29.01       31.52      8.02 o 
   2   0  18       69.51       68.00      8.23 o 
   3   0  18      177.39      186.76     20.68 o 
   4   0  18       29.53       19.31      6.35 o 
   1   1  18      815.72      882.07      9.15 o 
   2   1  18        0.17        4.44      1.85 o 
   3   1  18        0.55        2.87      2.86 o 
   4   1  18       16.73       12.41      4.17 o 
   0   2  18      499.19      508.39      9.45 o 
   1   2  18      103.00       93.67      4.74 o 
   2   2  18       84.87       84.82      5.70 o 
   3   2  18       61.72       72.91     12.54 o 
   4   2  18        1.39        7.46      2.89 o 
   1   3  18       91.54      101.18      5.63 o 
   2   3  18       44.51       39.00      3.02 o 
   3   3  18        1.36        2.13      2.26 o 
   4   3  18       15.32       14.18      2.67 o 
   0   4  18        4.44       12.34      3.62 o 
   1   4  18      232.76      226.12      5.51 o 
   2   4  18      137.45      123.35      4.27 o 
   3   4  18       46.22       43.60      6.97 o 
   4   4  18       40.67       39.83      5.27 o 
   1   5  18      457.91      492.18     10.20 o 
   2   5  18       81.10       76.47      5.49 o 
   3   5  18      101.48      102.90      5.07 o 
   4   5  18        5.73        1.80      2.72 o 
   0   6  18      541.65      530.39     12.60 o 
   1   6  18      139.46      154.76      6.07 o 
   2   6  18      603.78      611.86      9.98 o 
   3   6  18        1.60        2.19      1.89 o 
   4   6  18       33.91       17.20      3.98 o 
   1   7  18        2.78       -0.38      1.95 o 
   2   7  18        0.63        2.94      1.70 o 
   3   7  18        0.09        2.79      1.79 o 
   4   7  18        3.76        6.23      5.40 o 
   0   8  18        9.56       21.62      3.98 o 
   1   8  18        8.68        1.31      1.71 o 
   2   8  18        1.69        5.26      2.23 o 
   3   8  18        4.81        4.33      2.07 o 
   4   8  18        0.40        9.19      3.54 o 
   1   9  18      477.31      474.49      8.40 o 
   2   9  18        0.44        1.41      1.83 o 
   3   9  18        1.33        2.39      1.39 o 
   4   9  18       15.50       13.88      2.54 o 
   0  10  18      399.88      404.73      9.73 o 
   1  10  18      237.67      233.33      5.02 o 
   2  10  18        0.04        1.74      2.08 o 
   3  10  18       95.11       85.30      6.36 o 
   4  10  18       12.98        9.91      2.72 o 
   1  11  18        0.10        2.69      1.74 o 
   2  11  18        0.29        1.91      1.90 o 
   3  11  18        9.97       10.00      1.61 o 
   4  11  18       11.24       11.08      2.15 o 
   0  12  18       10.56        7.53      2.97 o 
   1  12  18        0.24        3.36      1.51 o 
   2  12  18        3.97        5.31      1.28 o 
   3  12  18       11.53       13.22      1.96 o 
   1  13  18       16.51       15.70      2.15 o 
   2  13  18        1.41        3.22      1.76 o 
   3  13  18       28.86       21.75      2.76 o 
   0  14  18       10.44        7.18      2.08 o 
   1  14  18       13.56       10.43      2.02 o 
   2  14  18        9.58        5.36      1.40 o 
   3  14  18       29.55       34.52      3.72 o 
   1  15  18        0.02        5.19      2.00 o 
   2  15  18        1.68        2.56      1.40 o 
   3  15  18        2.14        3.19      1.57 o 
   0  16  18        1.43        9.10      2.49 o 
   1  16  18       18.14       11.08      2.71 o 
   2  16  18        0.02        7.36      2.46 o 
   1  17  18       10.23       12.08      4.37 o 
   2  17  18        0.00        2.82      3.30 o 
   0  18  18      171.53      145.84     18.34 o 
   1  18  18        0.12        2.62      3.12 o 
   1  19  18       11.22        6.46      3.00 o 
   1   1  19        1.29        1.51      2.13 o 
   2   1  19        0.25        2.06      2.75 o 
   3   1  19      114.01      113.44     11.30 o 
   4   1  19        0.40       -2.97      2.97 o 
   0   2  19     1890.41     2102.40     20.54 o 
   1   2  19      109.50      120.82      4.88 o 
   2   2  19       18.79       15.39      3.71 o 
   3   2  19       74.82       73.17      8.82 o 
   4   2  19        0.46        7.51      3.13 o 
   1   3  19      356.31      368.84      7.57 o 
   2   3  19       39.42       36.35      3.49 o 
   3   3  19        1.88        0.04      2.36 o 
   4   3  19       20.92       13.13      3.06 o 
   0   4  19        1.11        2.02      2.99 o 
   1   4  19       40.73       36.31      5.17 o 
   2   4  19        2.14        1.32      2.00 o 
   3   4  19        0.02        5.22      1.92 o 
   4   4  19       80.61       69.84     15.75 o 
   1   5  19      254.88      254.26      5.86 o 
   2   5  19      203.70      184.98      5.44 o 
   3   5  19       57.79       47.54      4.29 o 
   4   5  19        0.32        7.99      3.02 o 
   0   6  19       63.24       64.30      7.61 o 
   1   6  19        1.06        4.41      1.97 o 
   2   6  19        0.02       -0.58      2.20 o 
   3   6  19       11.92       10.13      2.59 o 
   4   6  19        1.04        9.23      2.75 o 
   1   7  19       16.54       14.95      2.54 o 
   2   7  19      103.24      104.65      4.71 o 
   3   7  19       48.95       48.75      5.20 o 
   4   7  19       19.94       15.35      3.28 o 
   0   8  19       16.41       13.09      3.57 o 
   1   8  19        1.32        6.45      2.62 o 
   2   8  19        0.88        3.00      2.36 o 
   3   8  19        9.86        9.24      2.02 o 
   4   8  19        1.77        5.94      2.30 o 
   1   9  19       46.45       43.71      3.51 o 
   2   9  19       24.64       20.49      2.59 o 
   3   9  19       50.87       44.16      3.93 o 
   4   9  19        0.66        2.30      2.10 o 
   0  10  19      129.00      134.25      5.19 o 
   1  10  19        1.76        1.22      2.41 o 
   2  10  19       93.82       84.21      4.49 o 
   3  10  19        2.38        4.34      1.25 o 
   4  10  19        4.41        5.08      1.97 o 
   1  11  19       81.00       90.37      4.13 o 
   2  11  19        0.49        2.85      1.55 o 
   3  11  19        1.08        4.81      1.59 o 
   0  12  19       41.10       21.15      3.56 o 
   1  12  19        3.00        4.70      1.73 o 
   2  12  19        3.09        2.94      1.28 o 
   3  12  19        0.07        3.38      1.65 o 
   1  13  19       31.89       25.67      2.53 o 
   2  13  19        9.30        6.49      1.61 o 
   3  13  19        6.37        6.69      1.82 o 
   0  14  19        8.47       11.32      2.38 o 
   1  14  19       26.02       31.57      3.46 o 
   2  14  19       39.99       27.14      3.74 o 
   3  14  19        0.81        3.59      1.41 o 
   1  15  19       27.73       29.74      4.40 o 
   2  15  19       55.30       37.52      5.27 o 
   0  16  19       30.33       29.43      7.15 o 
   1  16  19        9.38       11.28      2.90 o 
   2  16  19       13.27       17.06      4.48 o 
   1  17  19        0.41        6.35      3.16 o 
   2  17  19        2.39        6.09      2.61 o 
   0  18  19      167.80      171.28     31.64 o 
   1  18  19        4.47        8.89      3.68 o 
   0   0  20      924.64      987.83     28.00 o 
   1   0  20        5.92        3.20      1.84 o 
   2   0  20        1.92        4.73      3.07 o 
   3   0  20       11.33        5.92      6.42 o 
   4   0  20       12.95       14.40     11.18 o 
   1   1  20      226.70      208.36      6.90 o 
   2   1  20      122.82      143.59      8.69 o 
   3   1  20        1.63        1.02      2.13 o 
   4   1  20       26.72       29.20      6.12 o 
   0   2  20     3462.16     3947.78     60.75 o 
   1   2  20      127.00      116.43      6.03 o 
   2   2  20        6.84        4.86      3.18 o 
   3   2  20        0.01        4.79      4.57 o 
   4   2  20        1.98        6.37      3.81 o 
   1   3  20      165.27      164.31      6.32 o 
   2   3  20        3.08        4.96      2.57 o 
   3   3  20       12.73       13.20      3.14 o 
   4   3  20       55.81       57.61      8.71 o 
   0   4  20      151.93      139.04      9.90 o 
   1   4  20       57.04       48.32      6.15 o 
   2   4  20       32.39       22.87      3.48 o 
   3   4  20        9.34        7.43      2.78 o 
   4   4  20        9.66        9.43      3.44 o 
   1   5  20       10.72        5.59      2.33 o 
   2   5  20       70.68       56.05      4.99 o 
   3   5  20        6.41        8.56      2.41 o 
   4   5  20       19.69       17.02      4.53 o 
   0   6  20        0.88        0.25      3.25 o 
   1   6  20       11.93       10.44      2.44 o 
   2   6  20       92.28       83.38      5.73 o 
   3   6  20        3.06        4.07      2.35 o 
   4   6  20       16.61       11.50      4.63 o 
   1   7  20       50.10       49.77      4.79 o 
   2   7  20       67.90       63.39      5.67 o 
   3   7  20        2.50        5.38      2.06 o 
   4   7  20       21.67       16.17      4.60 o 
   0   8  20      130.90      126.59      6.79 o 
   1   8  20       13.00       12.56      2.85 o 
   2   8  20       14.28       11.70      2.58 o 
   3   8  20        2.31        6.19      1.18 o 
   4   8  20       13.84       10.46      2.78 o 
   1   9  20       27.45       27.54      4.12 o 
   2   9  20      158.57      174.70      5.64 o 
   3   9  20       14.32       11.13      2.21 o 
   0  10  20      139.56      167.57      7.43 o 
   1  10  20        2.90        5.64      2.02 o 
   2  10  20        1.65        4.88      2.31 o 
   3  10  20       13.84       12.69      2.20 o 
   1  11  20       17.85       17.91      2.67 o 
   2  11  20       56.45       63.71      5.15 o 
   3  11  20        8.84        6.31      1.97 o 
   0  12  20      539.28      576.40     16.29 o 
   1  12  20       18.38       15.99      2.27 o 
   2  12  20       71.78       80.79      4.92 o 
   3  12  20        0.26        4.54      2.70 o 
   1  13  20       44.10       41.24      4.67 o 
   2  13  20        0.31        2.23      1.55 o 
   3  13  20       52.55       35.43      4.69 o 
   0  14  20       17.21       13.74      4.38 o 
   1  14  20        0.74       -1.10      2.03 o 
   2  14  20       34.03       27.99      4.43 o 
   1  15  20        2.90        3.83      1.53 o 
   2  15  20        0.97        1.30      2.40 o 
   0  16  20        0.59        9.00      5.65 o 
   1  16  20        3.76        7.58      2.69 o 
   2  16  20       33.80       25.09      5.25 o 
   1  17  20       22.92       28.24      9.21 o 
   1   1  21      133.55      148.10      8.54 o 
   2   1  21        0.18        3.37      2.25 o 
   3   1  21       16.24       15.43      3.94 o 
   4   1  21        0.00        5.11      2.49 o 
   0   2  21       23.42       19.30      3.85 o 
   1   2  21       84.71       87.13      6.20 o 
   2   2  21       10.25       12.65      3.68 o 
   3   2  21       12.07       11.47      4.25 o 
   4   2  21        0.47        0.29      3.02 o 
   1   3  21      183.66      182.32      6.70 o 
   2   3  21       34.68       46.08      6.01 o 
   3   3  21        8.87        9.62      3.03 o 
   4   3  21        1.35        0.18      3.11 o 
   0   4  21      454.71      520.87      9.72 o 
   1   4  21        9.42        7.03      2.85 o 
   2   4  21      173.03      173.21      8.39 o 
   3   4  21        2.47        5.32      3.05 o 
   4   4  21       48.57       45.00     10.46 o 
   1   5  21      166.35      193.23      6.85 o 
   2   5  21      371.31      390.28      9.74 o 
   3   5  21       46.98       54.48      5.67 o 
   4   5  21        0.54        3.40      4.11 o 
   0   6  21      125.25      128.91      8.09 o 
   1   6  21       13.97       16.09      3.40 o 
   2   6  21       40.83       38.50      4.60 o 
   3   6  21        0.20        2.52      2.12 o 
   1   7  21      187.81      203.47      6.94 o 
   2   7  21        7.41        3.31      1.69 o 
   3   7  21        0.58        2.85      2.18 o 
   0   8  21       75.03       92.84      8.63 o 
   1   8  21        1.53        4.11      1.99 o 
   2   8  21       42.66       48.35      4.45 o 
   3   8  21       23.70       17.10      4.51 o 
   1   9  21       71.52       74.29      4.50 o 
   2   9  21      142.38      152.75      6.92 o 
   3   9  21        0.24        5.90      1.80 o 
   0  10  21       18.30       12.78      3.61 o 
   1  10  21       12.51       12.29      2.55 o 
   2  10  21        4.82        5.72      2.03 o 
   3  10  21        2.03        3.86      1.90 o 
   1  11  21       32.68       23.19      3.15 o 
   2  11  21        2.06        5.43      1.70 o 
   3  11  21       22.12       16.86      4.16 o 
   0  12  21       13.64       10.86      2.53 o 
   1  12  21       10.03        2.75      1.73 o 
   2  12  21        6.43        6.81      1.70 o 
   3  12  21        4.03        5.33      1.38 o 
   1  13  21        0.32        2.21      2.20 o 
   2  13  21       28.20       21.20      3.36 o 
   0  14  21       98.92      115.64      7.04 o 
   1  14  21        2.95        3.14      2.20 o 
   2  14  21        1.38        4.83      1.71 o 
   1  15  21        2.10        5.75      1.72 o 
   2  15  21        0.03        2.00      2.46 o 
   0  16  21       20.87       14.62      6.61 o 
   1  16  21       12.84        9.49      3.34 o 
   0   0  22      102.00      117.56     14.97 o 
   1   0  22        5.65        6.73      3.79 o 
   2   0  22       84.90       80.59     17.47 o 
   3   0  22        6.60        5.16      4.49 o 
   1   1  22       79.87       75.57     11.73 o 
   2   1  22       21.42       10.54      3.11 o 
   3   1  22        0.03       -1.72      3.74 o 
   0   2  22      133.22      142.78      8.21 o 
   1   2  22        4.52        2.48      2.60 o 
   2   2  22        5.36        5.62      3.51 o 
   3   2  22       23.48       24.03      5.62 o 
   1   3  22       40.52       33.41      4.94 o 
   2   3  22       26.94       21.50      5.75 o 
   3   3  22        3.40        6.64      2.63 o 
   0   4  22        0.01       -2.60      4.15 o 
   1   4  22      246.73      265.44      7.61 o 
   2   4  22        1.49        3.22      2.19 o 
   3   4  22        8.26        7.11      2.54 o 
   1   5  22      172.23      185.74      8.80 o 
   2   5  22        2.17        1.48      3.08 o 
   3   5  22       17.16       10.10      2.47 o 
   0   6  22        3.24        3.63      4.35 o 
   1   6  22      140.31      151.80      7.22 o 
   2   6  22        4.09        5.73      1.52 o 
   3   6  22       10.56       10.38      2.76 o 
   1   7  22        0.05       -0.61      1.91 o 
   2   7  22       88.57       81.25      5.59 o 
   3   7  22        4.88        4.94      1.95 o 
   0   8  22        1.07       -0.87      2.25 o 
   1   8  22        0.72        4.71      2.10 o 
   2   8  22       49.70       53.10      4.90 o 
   3   8  22        5.20        6.48      2.21 o 
   1   9  22      235.05      240.17      8.91 o 
   2   9  22       67.09       62.64      4.45 o 
   3   9  22        0.14        3.67      1.68 o 
   0  10  22      104.03       97.45      7.57 o 
   1  10  22       91.78       79.75      5.27 o 
   2  10  22       51.03       57.88      5.13 o 
   3  10  22        4.43        8.48      2.16 o 
   1  11  22        0.02        4.25      2.30 o 
   2  11  22        4.71        5.97      1.86 o 
   0  12  22        2.45        4.06      4.07 o 
   1  12  22        5.42        5.74      1.96 o 
   2  12  22        6.14       19.21      3.01 o 
   1  13  22        1.67        2.34      2.52 o 
   2  13  22        0.37        6.08      1.85 o 
   0  14  22       15.23       10.80      3.60 o 
   1  14  22        0.01        3.49      1.87 o 
   1  15  22        0.04        4.15      2.44 o 
   1   1  23       44.49       47.54      6.00 o 
   2   1  23       63.80       55.74      8.23 o 
   3   1  23       78.68       87.42      9.27 o 
   0   2  23      707.55      806.93     13.36 o 
   1   2  23      159.64      177.66      9.11 o 
   2   2  23       24.07       24.11      3.86 o 
   3   2  23       11.19       11.83      4.75 o 
   1   3  23      365.51      376.84     12.25 o 
   2   3  23        5.55        5.34      2.85 o 
   3   3  23        4.68        6.45      3.19 o 
   0   4  23        0.68        5.67      3.75 o 
   1   4  23        1.15        3.39      2.02 o 
   2   4  23        0.09        8.36      3.44 o 
   3   4  23        0.93        7.05      2.48 o 
   1   5  23        0.87       -1.94      1.94 o 
   2   5  23        1.30        0.22      3.37 o 
   3   5  23        7.82        9.87      4.88 o 
   0   6  23        1.13        7.78      2.67 o 
   1   6  23      290.57      320.84     12.89 o 
   2   6  23        1.78        3.48      1.86 o 
   3   6  23       31.12       34.44      6.24 o 
   1   7  23      155.03      151.23      7.28 o 
   2   7  23       15.20       11.62      2.39 o 
   3   7  23       24.54       16.38      3.61 o 
   0   8  23       18.58       12.71      2.84 o 
   1   8  23        3.89       -1.60      2.08 o 
   2   8  23       10.86        8.33      1.88 o 
   3   8  23        8.83       10.43      2.43 o 
   1   9  23       16.82       15.60      2.33 o 
   2   9  23        6.81        5.97      2.08 o 
   0  10  23        0.24        1.20      3.20 o 
   1  10  23       44.32       47.77      3.88 o 
   2  10  23       44.34       42.76      4.43 o 
   1  11  23       12.02       12.05      2.45 o 
   2  11  23        4.06        8.35      2.19 o 
   0  12  23        0.61        3.91      3.21 o 
   1  12  23        0.12        3.65      2.22 o 
   2  12  23        5.70        6.11      1.68 o 
   1  13  23       15.48       18.32      2.97 o 
   0  14  23      121.27      143.78     13.71 o 
   1  14  23        4.18        7.39      2.00 o 
   0   0  24      270.54      319.10     20.55 o 
   1   0  24        9.05        4.82      5.01 o 
   2   0  24       66.27      103.07     16.06 o 
   3   0  24       12.06        2.16      6.54 o 
   1   1  24       37.05       34.20      6.25 o 
   2   1  24        4.16        7.22      2.57 o 
   3   1  24       55.87       49.21      8.60 o 
   0   2  24       83.13       77.99      7.54 o 
   1   2  24       19.21       13.51      4.39 o 
   2   2  24       10.47       13.90      4.38 o 
   3   2  24        8.20        4.28      3.19 o 
   1   3  24       14.98       12.95      3.39 o 
   2   3  24       41.09       46.24      7.77 o 
   3   3  24        0.81        3.90      3.84 o 
   0   4  24        7.00        2.13      4.17 o 
   1   4  24       27.99       18.96      4.26 o 
   2   4  24        8.59        7.67      3.19 o 
   3   4  24        1.89        1.07      3.00 o 
   1   5  24       11.81       13.06      2.98 o 
   2   5  24        8.72        3.22      3.91 o 
   3   5  24        1.45        3.22      2.84 o 
   0   6  24        0.72        2.75      2.74 o 
   1   6  24        0.89       -1.78      1.78 o 
   2   6  24       20.45       11.62      2.61 o 
   1   7  24       31.49       33.81      3.99 o 
   2   7  24        7.48       10.16      2.28 o 
   0   8  24        4.82        3.21      3.67 o 
   1   8  24        0.15        5.74      1.83 o 
   2   8  24        8.95        9.48      2.96 o 
   1   9  24        1.81        2.02      1.83 o 
   2   9  24       30.98       29.83      3.99 o 
   0  10  24       10.98        6.15      3.37 o 
   1  10  24       30.07       34.84      4.75 o 
   2  10  24        7.22        6.11      2.23 o 
   1  11  24       13.71       13.35      2.79 o 
   0  12  24       50.10       45.50      6.57 o 
   1  12  24        0.21        6.01      2.40 o 
   1   1  25       10.84       12.90      4.31 o 
   2   1  25        8.93        8.66      4.36 o 
   0   2  25        3.55        7.43      3.45 o 
   1   2  25        4.23        5.11      2.83 o 
   2   2  25        0.82        9.33      3.53 o 
   1   3  25        1.73        2.56      4.50 o 
   2   3  25       14.05       12.03      4.26 o 
   0   4  25      233.78      279.83     12.28 o 
   1   4  25       21.17       12.43      5.32 o 
   2   4  25       61.34       54.65     10.18 o 
   1   5  25      132.63      137.10      8.01 o 
   2   5  25       13.53       11.80      3.59 o 
   0   6  25       12.02       17.16      4.78 o 
   1   6  25       64.81       57.90      5.29 o 
   2   6  25        2.46        3.18      2.44 o 
   1   7  25       10.17        4.79      2.50 o 
   2   7  25        9.08        4.13      2.17 o 
   0   8  25        0.76        1.31      2.75 o 
   1   8  25        0.56        4.88      2.32 o 
   2   8  25       69.25       74.15      9.08 o 
   1   9  25        0.78        2.64      2.23 o 
   0  10  25        5.34        4.45      4.67 o 
   1  10  25        9.21        4.42      2.86 o 
   0   0  26       46.42       65.09     13.76 o 
   1   0  26       10.14       10.93      5.58 o 
   2   0  26       38.01       29.94     11.74 o 
   1   1  26        1.95        5.04      4.42 o 
   2   1  26       10.96       13.81      4.37 o 
   0   2  26      117.57      122.38     10.07 o 
   1   2  26        0.12        4.97      3.89 o 
   2   2  26        0.97       -2.84      4.29 o 
   1   3  26        8.56        6.31      4.35 o 
   2   3  26        0.02       12.05      3.65 o 
   0   4  26       13.29       13.10      4.75 o 
   1   4  26       64.64       57.58      9.32 o 
   2   4  26        0.05        2.20      2.48 o 
   1   5  26        0.02        2.51      2.98 o 
   2   5  26        2.10        6.23      3.46 o 
   0   6  26       56.07       71.50      9.81 o 
   1   6  26        4.41        4.94      2.88 o 
   1   7  26        0.00        2.00      2.18 o 
   0   8  26        7.47        6.44      2.79 o 
   1   8  26        0.75        5.75      2.04 o 
   1   1  27       39.82       45.71      6.48 o 
   0   2  27        5.40       11.23      5.25 o 
   1   2  27        6.26        4.07      3.40 o 
   1   3  27        0.37        4.39      3.40 o 
   0   4  27        3.45        9.58      4.98 o 
   1   4  27       33.15       55.62     11.33 o 
   1   5  27        0.39        6.35      2.50 o 
   0   6  27       54.35       49.76      9.92 o 
   0   0  28       28.62       17.08      8.13 o 
   0   2  28       33.75       24.56     10.40 o 
                                                 
